# Supplementary material for: Genome-wide association study suggests that variation at the RCOR1 locus is associated with tinnitus in UK Biobank
Source: Sci Rep. 2021 Mar 19;11:6470. doi: 10.1038/s41598-021-85871-6 (PMC7979698; doi:10.1038/s41598-021-85871-6)
Supplement: Supplementary file 2 — Supplementary Information 2. [file 41598_2021_85871_MOESM2_ESM.xlsx]

## Sheet: Sheet1
Genome-wide association study suggests that variation at the RCOR1 locus is associated with tinnitus in UK Biobank.
Helena R.R. Wells, Fatin N. Zainul Abidin, Maxim B. Freidin, Frances M.K. Williams and Sally J. Dawson.

## Sheet: SuppTable1
SNP	CHR	BP	A1	BETA	SE	P
rs4906228	14	103050764	A	0.00883915	0.00156818	1.7e-08
rs4900545	14	103051132	C	0.00881592	0.00156534	1.8e-08
14:103042287_CT_C	14	103042287	CT	0.00849939	0.00154075	3.5e-08
rs7336872	13	99939901	T	0.00795392	0.00146708	5.9e-08
rs749543	14	103057250	C	0.00831837	0.00154488	7.3e-08
14:103050885_CT_C	14	103050885	CT	0.00857878	0.00159973	8.2e-08
rs118053011	10	63863604	C	-0.0139109	0.0026101	9.8e-08
rs7991328	13	99767935	A	0.00737562	0.00138369	9.8e-08
rs7991367	13	99768008	A	0.00751155	0.00141639	1.1e-07
rs4906229	14	103057511	A	0.0081997	0.0015523	1.3e-07
rs2403064	14	103053483	G	0.0080813	0.00153894	1.5e-07
rs113655471	4	87718402	T	-0.0206605	0.00396322	1.9e-07
rs4356406	14	103050106	G	0.00798751	0.00153908	2.1e-07
rs17876046	5	176833356	G	-0.0316262	0.00610061	2.2e-07
rs17876045	5	176833359	A	-0.0315411	0.00608751	2.2e-07
rs61750816	4	87724970	G	-0.0202695	0.00391968	2.3e-07
rs11628318	14	103040087	T	0.00795602	0.00153846	2.3e-07
rs17876044	5	176833362	T	-0.031323	0.00607199	2.5e-07
rs72002452	13	99768792	G	0.00734605	0.00142348	2.5e-07
14:103038163_TTTTA_T	14	103038163	TTTTA	0.00762831	0.0014782	2.5e-07
rs12892184	14	103040300	C	0.00793762	0.00153873	2.5e-07
rs7318093	13	99769973	C	0.00743987	0.00144611	2.7e-07
rs11160694	14	103038708	G	0.0079094	0.00153878	2.7e-07
rs4354853	14	103039532	G	0.00791599	0.00153873	2.7e-07
rs1532898	3	44922141	A	-0.00752964	0.00147368	3.2e-07
rs2403062	14	103022313	C	0.00784803	0.00154034	3.5e-07
rs10134794	14	103034195	C	0.00783727	0.00153807	3.5e-07
rs11160693	14	103031831	C	0.00783391	0.00153976	3.6e-07
rs752681985	14	103029179	ACATTTGTTACAACT	0.00781175	0.00153678	3.7e-07
14:103066144_TG_T	14	103066144	TG	0.00875335	0.0017219	3.7e-07
rs4906225	14	103026423	C	0.00780907	0.00153821	3.8e-07
rs2403063	14	103022961	C	0.00780998	0.00153961	3.9e-07
rs553448379	6	43288656	T	-0.00694819	0.00137753	4.6e-07
rs1815261	14	103055860	A	0.00814237	0.00161534	4.6e-07
rs11847932	14	103185435	T	-0.00896061	0.00177719	4.6e-07
rs573345854	17	42066576	G	0.0137305	0.00272202	4.6e-07
rs7314493	12	77435791	A	-0.00730922	0.00145222	4.8e-07
rs62007936	14	103198740	G	-0.00895696	0.00177982	4.8e-07
14:103082543_ATGTGTGTGTGTGTGTGTGTGTGTG_A	14	103082543	ATGTGTGTGTGTGTGTGTGTGTGTG	0.00732815	0.00145893	5.1e-07
rs56005920	14	103082585	G	0.00732815	0.00145893	5.1e-07
rs4900544	14	103051117	C	0.00811509	0.0016175	5.2e-07
rs4370496	8	10876298	G	-0.00763928	0.001525	5.5e-07
2:171146084_CTT_C	2	171146084	CTT	-0.0311296	0.00622313	5.7e-07
rs73196897	8	10897241	C	-0.0106707	0.00213506	5.8e-07
rs6575926	14	103050183	G	0.00808712	0.00161774	5.8e-07
rs12632450	3	44917735	A	-0.00735537	0.00147238	5.9e-07
rs1998419	14	103050397	C	0.00807536	0.0016166	5.9e-07
rs7336019	13	99810951	T	0.00699232	0.00140076	6e-07
rs77689889	14	103048904	A	0.00808066	0.00161879	6e-07
rs35121648	6	43304679	A	-0.00684606	0.00137632	6.6e-07
rs8003309	14	103050143	C	0.00803959	0.00161734	6.7e-07
rs7838051	8	10896862	T	-0.0105606	0.00213061	7.2e-07
rs58353209	13	100046556	A	0.00692547	0.00139772	7.2e-07
14:103042697_ATT_A	14	103042697	ATT	0.00801297	0.00161829	7.4e-07
8:10146490_CT_C	8	10146490	CT	-0.00669045	0.00135215	7.5e-07
rs4386942	8	10876308	A	-0.0075547	0.00152684	7.5e-07
rs12586002	13	100046106	T	0.00691135	0.00139664	7.5e-07
rs6575922	14	103027789	A	0.00800005	0.00161728	7.6e-07
rs28444760	14	103041148	A	0.00800099	0.00161764	7.6e-07
rs12885367	14	103046060	A	0.00800329	0.00161848	7.6e-07
rs10138267	14	103035432	C	0.00799823	0.00161806	7.7e-07
rs6575925	14	103034507	G	0.00798496	0.00161808	8e-07
rs77034317	17	42096209	T	0.0134113	0.00271758	8e-07
rs4906227	14	103028703	A	0.00796149	0.00161708	8.5e-07
rs4900543	14	103029024	T	0.00796246	0.00161722	8.5e-07
rs10151896	14	103039936	G	0.00796606	0.00161791	8.5e-07
rs374169138	14	103105601	CTT	0.00875034	0.0017776	8.5e-07
rs4325492	14	103039430	C	0.00796311	0.00161791	8.6e-07
rs72651032	13	100063229	C	0.00684273	0.00139103	8.7e-07
rs10140498	14	103154191	A	-0.00873537	0.00177625	8.7e-07
rs9517692	13	99989046	A	0.00684493	0.00139189	8.8e-07
rs4906224	14	103025040	C	0.00795322	0.00161765	8.8e-07
rs3069237	14	103108580	C	0.00874068	0.00177772	8.8e-07
rs3069244	14	103118823	G	-0.00874212	0.0017779	8.8e-07
rs12891603	14	103031607	A	0.00794963	0.00161737	8.9e-07
rs2146678	13	99984009	T	0.00683737	0.00139201	9e-07
rs2277468	14	103024080	A	0.00794576	0.00161774	9e-07
rs10132160	14	103058023	A	0.00873844	0.00177868	9e-07
rs942022	14	103108842	C	0.00871912	0.00177578	9.1e-07
rs1190342	14	103100382	C	0.00872452	0.00177768	9.2e-07
rs9513598	13	99982103	A	0.00682844	0.00139205	9.3e-07
rs9517690	13	99986676	A	0.00682752	0.00139183	9.3e-07
rs1190341	14	103101335	A	0.00872133	0.00177791	9.3e-07
rs557511691	3	65625664	C	0.00713534	0.00145714	9.7e-07
rs9517618	13	99785475	G	0.00686995	0.0014026	9.7e-07
rs1190338	14	103105792	T	0.00869395	0.00177535	9.7e-07
rs72960531	3	127072857	C	0.0137579	0.00280994	9.8e-07
rs8009307	14	103033630	T	0.00791202	0.00161693	9.9e-07
rs3825565	14	103060465	G	0.00870558	0.00177908	9.9e-07
rs2896450	14	103076595	T	0.00870403	0.00177844	9.9e-07
rs4906242	14	103085063	G	0.00870458	0.00177843	9.9e-07

## Sheet: SuppTable2
Category	ID	Name	Source	p-value	q-value Bonferroni	q-value FDR B&H	q-value FDR B&Y	Hit Count in Query List	Hit Count in Genome	Hit in Query List
GO: Molecular Function	GO:0008092	cytoskeletal protein binding		0.0009257	0.1861	0.07954	0.4679	8	1061	MAGI1,RGS14,TTBK1,DBN1,KIF15,PDLIM7,PFN3,MYO3B
GO: Molecular Function	GO:0001217	DNA-binding transcription repressor activity		0.001699	0.3416	0.07954	0.4679	4	261	E2F7,MXD3,RCOR1,ARID5B
GO: Molecular Function	GO:0001227	DNA-binding transcription repressor activity, RNA polymerase II-specific		0.001699	0.3416	0.07954	0.4679	4	261	E2F7,MXD3,RCOR1,ARID5B
GO: Molecular Function	GO:0070694	deoxyribonucleoside 5'-monophosphate N-glycosidase activity		0.001979	0.3977	0.07954	0.4679	1	1	DNPH1
GO: Molecular Function	GO:0043250	sodium-dependent organic anion transmembrane transporter activity		0.001979	0.3977	0.07954	0.4679	1	1	SLC10A6
GO: Molecular Function	GO:0051393	alpha-actinin binding		0.002825	0.5679	0.09464	0.5568	2	40	MAGI1,PDLIM7
GO: Molecular Function	GO:0005319	lipid transporter activity		0.003329	0.6692	0.0956	0.5624	3	152	XKR6,PRELID1,SLC10A6
GO: Molecular Function	GO:0042805	actinin binding		0.004555	0.9156	0.1145	0.6733	2	51	MAGI1,PDLIM7
GO: Molecular Function	GO:0008509	anion transmembrane transporter activity		0.006155	1	0.1318	0.7754	4	374	SLC34A1,SLC22A7,GRK6,SLC10A6
GO: Molecular Function	GO:0005548	phospholipid transporter activity		0.007088	1	0.1318	0.7754	2	64	XKR6,PRELID1
GO: Molecular Function	GO:0047696	beta-adrenergic receptor kinase activity		0.007877	1	0.1318	0.7754	1	4	GRK6
GO: Molecular Function	GO:0008508	bile acid:sodium symporter activity		0.007877	1	0.1318	0.7754	1	4	SLC10A6
GO: Molecular Function	GO:0015370	solute:sodium symporter activity		0.009137	1	0.1318	0.7754	2	73	SLC34A1,SLC10A6
GO: Molecular Function	GO:0008142	oxysterol binding		0.009836	1	0.1318	0.7754	1	5	GPR183
GO: Molecular Function	GO:0015321	sodium-dependent phosphate transmembrane transporter activity		0.009836	1	0.1318	0.7754	1	5	SLC34A1
GO: Molecular Function	GO:0003779	actin binding		0.01172	1	0.1394	0.8202	4	451	DBN1,PDLIM7,PFN3,MYO3B
GO: Molecular Function	GO:1990050	phosphatidic acid transfer activity		0.01179	1	0.1394	0.8202	1	6	PRELID1
GO: Molecular Function	GO:0015291	secondary active transmembrane transporter activity		0.01294	1	0.1445	0.85	3	249	SLC34A1,SLC22A7,SLC10A6
GO: Molecular Function	GO:0004703	G protein-coupled receptor kinase activity		0.01374	1	0.1454	0.8554	1	7	GRK6
GO: Molecular Function	GO:0022853	active ion transmembrane transporter activity		0.01767	1	0.1711	1	3	280	SLC34A1,SLC22A7,SLC10A6
GO: Molecular Function	GO:0015294	solute:cation symporter activity		0.01792	1	0.1711	1	2	104	SLC34A1,SLC10A6
GO: Molecular Function	GO:0140161	monocarboxylate:sodium symporter activity		0.01958	1	0.1711	1	1	10	SLC10A6
GO: Molecular Function	GO:0005436	sodium:phosphate symporter activity		0.01958	1	0.1711	1	1	10	SLC34A1
GO: Molecular Function	GO:0015355	secondary active monocarboxylate transmembrane transporter activity		0.02345	1	0.1889	1	1	12	SLC10A6
GO: Molecular Function	GO:0036312	phosphatidylinositol 3-kinase regulatory subunit binding		0.02538	1	0.1889	1	1	13	PTPN13
GO: Molecular Function	GO:0005522	profilin binding		0.02538	1	0.1889	1	1	13	DBN1
GO: Molecular Function	GO:0015114	phosphate ion transmembrane transporter activity		0.02538	1	0.1889	1	1	13	SLC34A1
GO: Molecular Function	GO:0030898	actin-dependent ATPase activity		0.0273	1	0.196	1	1	14	DBN1
GO: Molecular Function	GO:0005092	GDP-dissociation inhibitor activity		0.02923	1	0.2026	1	1	15	RGS14
GO: Molecular Function	GO:0015347	sodium-independent organic anion transmembrane transporter activity		0.03115	1	0.2067	1	1	16	SLC22A7
GO: Molecular Function	GO:0015125	bile acid transmembrane transporter activity		0.03306	1	0.2067	1	1	17	SLC10A6
GO: Molecular Function	GO:0015293	symporter activity		0.03322	1	0.2067	1	2	145	SLC34A1,SLC10A6
GO: Molecular Function	GO:0003774	motor activity		0.03406	1	0.2067	1	2	147	KIF15,MYO3B
GO: Molecular Function	GO:0036041	long-chain fatty acid binding		0.03497	1	0.2067	1	1	18	PRR7
GO: Molecular Function	GO:0032794	GTPase activating protein binding		0.03878	1	0.2118	1	1	20	RGS14
GO: Molecular Function	GO:0017128	phospholipid scramblase activity		0.04068	1	0.2118	1	1	21	XKR6
GO: Molecular Function	GO:0016799	hydrolase activity, hydrolyzing N-glycosyl compounds		0.04258	1	0.2118	1	1	22	DNPH1
GO: Molecular Function	GO:0022804	active transmembrane transporter activity		0.04266	1	0.2118	1	3	395	SLC34A1,SLC22A7,SLC10A6
GO: Molecular Function	GO:0120014	phospholipid transfer activity		0.04447	1	0.2118	1	1	23	PRELID1
GO: Molecular Function	GO:0000146	microfilament motor activity		0.04447	1	0.2118	1	1	23	MYO3B
GO: Molecular Function	GO:0051371	muscle alpha-actinin binding		0.04447	1	0.2118	1	1	23	PDLIM7
GO: Molecular Function	GO:0015103	inorganic anion transmembrane transporter activity		0.04622	1	0.2118	1	2	174	SLC34A1,GRK6
GO: Molecular Function	GO:0005537	mannose binding		0.04636	1	0.2118	1	1	24	LMAN2
GO: Molecular Function	GO:0097199	cysteine-type endopeptidase activity involved in apoptotic signaling pathway		0.04636	1	0.2118	1	1	24	PRR7
GO: Biological Process	GO:0044070	regulation of anion transport		0.001717	1	0.1653	1	3	126	PRELID1,SLC34A1,GRK6
GO: Biological Process	GO:0030217	T cell differentiation		0.001859	1	0.1653	1	4	280	GPR183,GPR18,PRELID1,PRR7
GO: Biological Process	GO:1904621	regulation of actin-dependent ATPase activity		0.00189	1	0.1653	1	1	1	DBN1
GO: Biological Process	GO:1901128	gentamycin metabolic process		0.00189	1	0.1653	1	1	1	SLC34A1
GO: Biological Process	GO:0043251	sodium-dependent organic anion transport		0.00189	1	0.1653	1	1	1	SLC10A6
GO: Biological Process	GO:0002300	CD8-positive, alpha-beta intraepithelial T cell differentiation		0.00189	1	0.1653	1	1	1	GPR18
GO: Biological Process	GO:1901684	arsenate ion transmembrane transport		0.00189	1	0.1653	1	1	1	SLC34A1
GO: Biological Process	GO:0042431	indole metabolic process		0.00189	1	0.1653	1	1	1	SLC34A1
GO: Biological Process	GO:2000185	regulation of phosphate transmembrane transport		0.00189	1	0.1653	1	1	1	SLC34A1
GO: Biological Process	GO:1904113	negative regulation of muscle filament sliding		0.00189	1	0.1653	1	1	1	DBN1
GO: Biological Process	GO:0002299	alpha-beta intraepithelial T cell differentiation		0.00189	1	0.1653	1	1	1	GPR18
GO: Biological Process	GO:1904622	negative regulation of actin-dependent ATPase activity		0.00189	1	0.1653	1	1	1	DBN1
GO: Biological Process	GO:2000187	positive regulation of phosphate transmembrane transport		0.00189	1	0.1653	1	1	1	SLC34A1
GO: Biological Process	GO:0006820	anion transport		0.001963	1	0.1653	1	6	709	XKR6,PRELID1,SLC34A1,SLC22A7,GRK6,SLC10A6
GO: Biological Process	GO:1903959	regulation of anion transmembrane transport		0.001982	1	0.1653	1	2	35	SLC34A1,GRK6
GO: Biological Process	GO:0042110	T cell activation		0.003206	1	0.1684	1	5	537	GPR183,GPR18,PRELID1,CRIP3,PRR7
GO: Biological Process	GO:0061890	positive regulation of astrocyte activation		0.003769	1	0.1684	1	1	2	TTBK1
GO: Biological Process	GO:0036145	dendritic cell homeostasis		0.003769	1	0.1684	1	1	2	GPR183
GO: Biological Process	GO:0045297	post-mating behavior		0.003769	1	0.1684	1	1	2	TGM4
GO: Biological Process	GO:0002305	CD8-positive, gamma-delta intraepithelial T cell differentiation		0.003769	1	0.1684	1	1	2	GPR18
GO: Biological Process	GO:0002542	Factor XII activation		0.003769	1	0.1684	1	1	2	F12
GO: Biological Process	GO:0032877	positive regulation of DNA endoreduplication		0.003769	1	0.1684	1	1	2	E2F7
GO: Biological Process	GO:0009159	deoxyribonucleoside monophosphate catabolic process		0.003769	1	0.1684	1	1	2	DNPH1
GO: Biological Process	GO:0010070	zygote asymmetric cell division		0.003769	1	0.1684	1	1	2	RGS14
GO: Biological Process	GO:0002304	gamma-delta intraepithelial T cell differentiation		0.003769	1	0.1684	1	1	2	GPR18
GO: Biological Process	GO:2000458	regulation of astrocyte chemotaxis		0.003769	1	0.1684	1	1	2	GPR183
GO: Biological Process	GO:0035700	astrocyte chemotaxis		0.003769	1	0.1684	1	1	2	GPR183
GO: Biological Process	GO:0042628	mating plug formation		0.003769	1	0.1684	1	1	2	TGM4
GO: Biological Process	GO:0051489	regulation of filopodium assembly		0.00466	1	0.17	1	2	54	DBN1,MYO3B
GO: Biological Process	GO:0097035	regulation of membrane lipid distribution		0.004831	1	0.17	1	2	55	XKR6,PRELID1
GO: Biological Process	GO:0010950	positive regulation of endopeptidase activity		0.005465	1	0.17	1	3	190	TTBK1,PRELID1,PRR7
GO: Biological Process	GO:1902685	positive regulation of receptor localization to synapse		0.005648	1	0.17	1	1	3	DBN1
GO: Biological Process	GO:0090327	negative regulation of locomotion involved in locomotory behavior		0.005648	1	0.17	1	1	3	DBN1
GO: Biological Process	GO:0002254	kinin cascade		0.005648	1	0.17	1	1	3	F12
GO: Biological Process	GO:0002541	activation of plasma proteins involved in acute inflammatory response		0.005648	1	0.17	1	1	3	F12
GO: Biological Process	GO:0010643	cell communication by chemical coupling		0.005648	1	0.17	1	1	3	DBN1
GO: Biological Process	GO:0034476	U5 snRNA 3'-end processing		0.005648	1	0.17	1	1	3	EXOSC7
GO: Biological Process	GO:0071930	negative regulation of transcription involved in G1/S transition of mitotic cell cycle		0.005648	1	0.17	1	1	3	E2F7
GO: Biological Process	GO:0034473	U1 snRNA 3'-end processing		0.005648	1	0.17	1	1	3	EXOSC7
GO: Biological Process	GO:0002353	plasma kallikrein-kinin cascade		0.005648	1	0.17	1	1	3	F12
GO: Biological Process	GO:2000120	positive regulation of sodium-dependent phosphate transport		0.005648	1	0.17	1	1	3	SLC34A1
GO: Biological Process	GO:0030832	regulation of actin filament length		0.005707	1	0.17	1	3	193	DBN1,PFN3,MYO3B
GO: Biological Process	GO:0045744	negative regulation of G protein-coupled receptor signaling pathway		0.0061	1	0.1742	1	2	62	RGS14,GRK6
GO: Biological Process	GO:0045862	positive regulation of proteolysis		0.006127	1	0.1742	1	4	391	TTBK1,PRELID1,F12,PRR7
GO: Biological Process	GO:0030098	lymphocyte differentiation		0.006866	1	0.1825	1	4	404	GPR183,GPR18,PRELID1,PRR7
GO: Biological Process	GO:0048008	platelet-derived growth factor receptor signaling pathway		0.006887	1	0.1825	1	2	66	RGS14,ARID5B
GO: Biological Process	GO:1903793	positive regulation of anion transport		0.007091	1	0.1825	1	2	67	PRELID1,SLC34A1
GO: Biological Process	GO:0051919	positive regulation of fibrinolysis		0.007524	1	0.1825	1	1	4	F12
GO: Biological Process	GO:0061470	T follicular helper cell differentiation		0.007524	1	0.1825	1	1	4	GPR183
GO: Biological Process	GO:1903797	positive regulation of inorganic anion transmembrane transport		0.007524	1	0.1825	1	1	4	SLC34A1
GO: Biological Process	GO:1902897	regulation of postsynaptic density protein 95 clustering		0.007524	1	0.1825	1	1	4	DBN1
GO: Biological Process	GO:0010952	positive regulation of peptidase activity		0.007584	1	0.1825	1	3	214	TTBK1,PRELID1,PRR7
GO: Biological Process	GO:0046847	filopodium assembly		0.007932	1	0.1865	1	2	71	DBN1,MYO3B
GO: Biological Process	GO:0098656	anion transmembrane transport		0.008049	1	0.1865	1	4	423	SLC34A1,SLC22A7,GRK6,SLC10A6
GO: Biological Process	GO:0032971	regulation of muscle filament sliding		0.009397	1	0.2027	1	1	5	DBN1
GO: Biological Process	GO:0010360	negative regulation of anion channel activity		0.009397	1	0.2027	1	1	5	GRK6
GO: Biological Process	GO:0072734	cellular response to staurosporine		0.009397	1	0.2027	1	1	5	SLC34A1
GO: Biological Process	GO:0072733	response to staurosporine		0.009397	1	0.2027	1	1	5	SLC34A1
GO: Biological Process	GO:0032271	regulation of protein polymerization		0.009563	1	0.2028	1	3	233	TTBK1,DBN1,PFN3
GO: Biological Process	GO:1903546	protein localization to photoreceptor outer segment		0.01127	1	0.2047	1	1	6	ZDHHC3
GO: Biological Process	GO:0071038	nuclear polyadenylation-dependent tRNA catabolic process		0.01127	1	0.2047	1	1	6	EXOSC7
GO: Biological Process	GO:0071029	nuclear ncRNA surveillance		0.01127	1	0.2047	1	1	6	EXOSC7
GO: Biological Process	GO:0071046	nuclear polyadenylation-dependent ncRNA catabolic process		0.01127	1	0.2047	1	1	6	EXOSC7
GO: Biological Process	GO:0071035	nuclear polyadenylation-dependent rRNA catabolic process		0.01127	1	0.2047	1	1	6	EXOSC7
GO: Biological Process	GO:0070782	phosphatidylserine exposure on apoptotic cell surface		0.01127	1	0.2047	1	1	6	XKR6
GO: Biological Process	GO:0060718	chorionic trophoblast cell differentiation		0.01127	1	0.2047	1	1	6	E2F7
GO: Biological Process	GO:2000118	regulation of sodium-dependent phosphate transport		0.01127	1	0.2047	1	1	6	SLC34A1
GO: Biological Process	GO:0031914	negative regulation of synaptic plasticity		0.01127	1	0.2047	1	1	6	RGS14
GO: Biological Process	GO:0030097	hemopoiesis		0.01132	1	0.2047	1	6	1018	RTKN2,RCOR1,GPR183,GPR18,PRELID1,PRR7
GO: Biological Process	GO:0006890	retrograde vesicle-mediated transport, Golgi to endoplasmic reticulum		0.01146	1	0.2047	1	2	86	LMAN2,KIF15
GO: Biological Process	GO:0032466	negative regulation of cytokinesis		0.01313	1	0.2047	1	1	7	E2F7
GO: Biological Process	GO:0043634	polyadenylation-dependent ncRNA catabolic process		0.01313	1	0.2047	1	1	7	EXOSC7
GO: Biological Process	GO:0097187	dentinogenesis		0.01313	1	0.2047	1	1	7	SLC34A1
GO: Biological Process	GO:0010756	positive regulation of plasminogen activation		0.01313	1	0.2047	1	1	7	F12
GO: Biological Process	GO:0090325	regulation of locomotion involved in locomotory behavior		0.01313	1	0.2047	1	1	7	DBN1
GO: Biological Process	GO:0045321	leukocyte activation		0.01381	1	0.2047	1	7	1386	TTBK1,GPR183,GPR18,PRELID1,CRIP3,PRR7,DOK3
GO: Biological Process	GO:0048534	hematopoietic or lymphoid organ development		0.01392	1	0.2047	1	6	1065	RTKN2,RCOR1,GPR183,GPR18,PRELID1,PRR7
GO: Biological Process	GO:0015914	phospholipid transport		0.01413	1	0.2047	1	2	96	XKR6,PRELID1
GO: Biological Process	GO:0072502	cellular trivalent inorganic anion homeostasis		0.01499	1	0.2047	1	1	8	SLC34A1
GO: Biological Process	GO:0030643	cellular phosphate ion homeostasis		0.01499	1	0.2047	1	1	8	SLC34A1
GO: Biological Process	GO:0016078	tRNA catabolic process		0.01499	1	0.2047	1	1	8	EXOSC7
GO: Biological Process	GO:0060613	fat pad development		0.01499	1	0.2047	1	1	8	ARID5B
GO: Biological Process	GO:0034475	U4 snRNA 3'-end processing		0.01499	1	0.2047	1	1	8	EXOSC7
GO: Biological Process	GO:0071047	polyadenylation-dependent mRNA catabolic process		0.01499	1	0.2047	1	1	8	EXOSC7
GO: Biological Process	GO:1903795	regulation of inorganic anion transmembrane transport		0.01499	1	0.2047	1	1	8	SLC34A1
GO: Biological Process	GO:0009125	nucleoside monophosphate catabolic process		0.01499	1	0.2047	1	1	8	DNPH1
GO: Biological Process	GO:0072501	cellular divalent inorganic anion homeostasis		0.01499	1	0.2047	1	1	8	SLC34A1
GO: Biological Process	GO:0000467	exonucleolytic trimming to generate mature 3'-end of 5.8S rRNA from tricistronic rRNA transcript (SSU-rRNA, 5.8S rRNA, LSU-rRNA)		0.01499	1	0.2047	1	1	8	EXOSC7
GO: Biological Process	GO:0000459	exonucleolytic trimming involved in rRNA processing		0.01499	1	0.2047	1	1	8	EXOSC7
GO: Biological Process	GO:0061888	regulation of astrocyte activation		0.01499	1	0.2047	1	1	8	TTBK1
GO: Biological Process	GO:0071042	nuclear polyadenylation-dependent mRNA catabolic process		0.01499	1	0.2047	1	1	8	EXOSC7
GO: Biological Process	GO:0030162	regulation of proteolysis		0.01527	1	0.2047	1	5	784	UBAC2,TTBK1,PRELID1,F12,PRR7
GO: Biological Process	GO:0098828	modulation of inhibitory postsynaptic potential		0.01685	1	0.2047	1	1	9	DBN1
GO: Biological Process	GO:2001138	regulation of phospholipid transport		0.01685	1	0.2047	1	1	9	PRELID1
GO: Biological Process	GO:1904153	negative regulation of retrograde protein transport, ER to cytosol		0.01685	1	0.2047	1	1	9	UBAC2
GO: Biological Process	GO:0043633	polyadenylation-dependent RNA catabolic process		0.01685	1	0.2047	1	1	9	EXOSC7
GO: Biological Process	GO:0043615	astrocyte cell migration		0.01685	1	0.2047	1	1	9	GPR183
GO: Biological Process	GO:0031125	rRNA 3'-end processing		0.01685	1	0.2047	1	1	9	EXOSC7
GO: Biological Process	GO:2001140	positive regulation of phospholipid transport		0.01685	1	0.2047	1	1	9	PRELID1
GO: Biological Process	GO:0071374	cellular response to parathyroid hormone stimulus		0.01685	1	0.2047	1	1	9	SLC34A1
GO: Biological Process	GO:0045654	positive regulation of megakaryocyte differentiation		0.01685	1	0.2047	1	1	9	RCOR1
GO: Biological Process	GO:0035634	response to stilbenoid		0.01685	1	0.2047	1	1	9	SLC22A7
GO: Biological Process	GO:0060717	chorion development		0.01685	1	0.2047	1	1	9	E2F7
GO: Biological Process	GO:0002520	immune system development		0.01797	1	0.2071	1	6	1127	RTKN2,RCOR1,GPR183,GPR18,PRELID1,PRR7
GO: Biological Process	GO:0046649	lymphocyte activation		0.01804	1	0.2071	1	5	818	GPR183,GPR18,PRELID1,CRIP3,PRR7
GO: Biological Process	GO:0032231	regulation of actin filament bundle assembly		0.01827	1	0.2071	1	2	110	DBN1,PFN3
GO: Biological Process	GO:0010966	regulation of phosphate transport		0.01871	1	0.2071	1	1	10	SLC34A1
GO: Biological Process	GO:0070862	negative regulation of protein exit from endoplasmic reticulum		0.01871	1	0.2071	1	1	10	UBAC2
GO: Biological Process	GO:0097119	postsynaptic density protein 95 clustering		0.01871	1	0.2071	1	1	10	DBN1
GO: Biological Process	GO:0032875	regulation of DNA endoreduplication		0.01871	1	0.2071	1	1	10	E2F7
GO: Biological Process	GO:0044341	sodium-dependent phosphate transport		0.01871	1	0.2071	1	1	10	SLC34A1
GO: Biological Process	GO:0034427	nuclear-transcribed mRNA catabolic process, exonucleolytic, 3'-5'		0.01871	1	0.2071	1	1	10	EXOSC7
GO: Biological Process	GO:0030647	aminoglycoside antibiotic metabolic process		0.01871	1	0.2071	1	1	10	SLC34A1
GO: Biological Process	GO:0015711	organic anion transport		0.01913	1	0.2097	1	4	547	XKR6,PRELID1,SLC22A7,SLC10A6
GO: Biological Process	GO:0051258	protein polymerization		0.01928	1	0.2097	1	3	303	TTBK1,DBN1,PFN3
GO: Biological Process	GO:1901857	positive regulation of cellular respiration		0.02056	1	0.2108	1	1	11	PRELID1
GO: Biological Process	GO:1903980	positive regulation of microglial cell activation		0.02056	1	0.2108	1	1	11	TTBK1
GO: Biological Process	GO:2001269	positive regulation of cysteine-type endopeptidase activity involved in apoptotic signaling pathway		0.02056	1	0.2108	1	1	11	PRR7
GO: Biological Process	GO:0097499	protein localization to non-motile cilium		0.02056	1	0.2108	1	1	11	ZDHHC3
GO: Biological Process	GO:1903867	extraembryonic membrane development		0.02056	1	0.2108	1	1	11	E2F7
GO: Biological Process	GO:0042023	DNA endoreduplication		0.02056	1	0.2108	1	1	11	E2F7
GO: Biological Process	GO:1902474	positive regulation of protein localization to synapse		0.02056	1	0.2108	1	1	11	DBN1
GO: Biological Process	GO:0046632	alpha-beta T cell differentiation		0.02151	1	0.2183	1	2	120	GPR183,GPR18
GO: Biological Process	GO:0043629	ncRNA polyadenylation		0.02241	1	0.2183	1	1	12	EXOSC7
GO: Biological Process	GO:0010359	regulation of anion channel activity		0.02241	1	0.2183	1	1	12	GRK6
GO: Biological Process	GO:0070933	histone H4 deacetylation		0.02241	1	0.2183	1	1	12	RCOR1
GO: Biological Process	GO:0042492	gamma-delta T cell differentiation		0.02241	1	0.2183	1	1	12	GPR18
GO: Biological Process	GO:1903961	positive regulation of anion transmembrane transport		0.02241	1	0.2183	1	1	12	SLC34A1
GO: Biological Process	GO:0055062	phosphate ion homeostasis		0.02425	1	0.2183	1	1	13	SLC34A1
GO: Biological Process	GO:0071107	response to parathyroid hormone		0.02425	1	0.2183	1	1	13	SLC34A1
GO: Biological Process	GO:2000105	positive regulation of DNA-dependent DNA replication		0.02425	1	0.2183	1	1	13	E2F7
GO: Biological Process	GO:0046689	response to mercury ion		0.02425	1	0.2183	1	1	13	SLC34A1
GO: Biological Process	GO:1904293	negative regulation of ERAD pathway		0.02425	1	0.2183	1	1	13	UBAC2
GO: Biological Process	GO:0072506	trivalent inorganic anion homeostasis		0.02425	1	0.2183	1	1	13	SLC34A1
GO: Biological Process	GO:0009162	deoxyribonucleoside monophosphate metabolic process		0.02425	1	0.2183	1	1	13	DNPH1
GO: Biological Process	GO:0072505	divalent inorganic anion homeostasis		0.02425	1	0.2183	1	1	13	SLC34A1
GO: Biological Process	GO:0071028	nuclear mRNA surveillance		0.02425	1	0.2183	1	1	13	EXOSC7
GO: Biological Process	GO:0071027	nuclear RNA surveillance		0.02425	1	0.2183	1	1	13	EXOSC7
GO: Biological Process	GO:0015748	organophosphate ester transport		0.02426	1	0.2183	1	2	128	XKR6,PRELID1
GO: Biological Process	GO:0051345	positive regulation of hydrolase activity		0.02454	1	0.2183	1	5	886	RGS14,TTBK1,GPR18,PRELID1,PRR7
GO: Biological Process	GO:0002521	leukocyte differentiation		0.0246	1	0.2183	1	4	591	GPR183,GPR18,PRELID1,PRR7
GO: Biological Process	GO:0001775	cell activation		0.02481	1	0.2186	1	7	1559	TTBK1,GPR183,GPR18,PRELID1,CRIP3,PRR7,DOK3
GO: Biological Process	GO:0048585	negative regulation of response to stimulus		0.0251	1	0.2196	1	8	1928	RGS14,RTKN2,UBAC2,GPR18,DBN1,PRELID1,F12,GRK6
GO: Biological Process	GO:0051917	regulation of fibrinolysis		0.02609	1	0.2251	1	1	14	F12
GO: Biological Process	GO:1904152	regulation of retrograde protein transport, ER to cytosol		0.02609	1	0.2251	1	1	14	UBAC2
GO: Biological Process	GO:0018107	peptidyl-threonine phosphorylation		0.02677	1	0.2269	1	2	135	TTBK1,MYO3B
GO: Biological Process	GO:0031987	locomotion involved in locomotory behavior		0.02793	1	0.2269	1	1	15	DBN1
GO: Biological Process	GO:0031915	positive regulation of synaptic plasticity		0.02793	1	0.2269	1	1	15	DBN1
GO: Biological Process	GO:0099527	postsynapse to nucleus signaling pathway		0.02793	1	0.2269	1	1	15	PRR7
GO: Biological Process	GO:0048711	positive regulation of astrocyte differentiation		0.02793	1	0.2269	1	1	15	TTBK1
GO: Biological Process	GO:0007320	insemination		0.02793	1	0.2269	1	1	15	TGM4
GO: Biological Process	GO:0098719	sodium ion import across plasma membrane		0.02793	1	0.2269	1	1	15	SLC34A1
GO: Biological Process	GO:0010755	regulation of plasminogen activation		0.02793	1	0.2269	1	1	15	F12
GO: Biological Process	GO:0071025	RNA surveillance		0.02793	1	0.2269	1	1	15	EXOSC7
GO: Biological Process	GO:1901657	glycosyl compound metabolic process		0.02826	1	0.2281	1	2	139	DNPH1,SLC34A1
GO: Biological Process	GO:0043374	CD8-positive, alpha-beta T cell differentiation		0.02977	1	0.2313	1	1	16	GPR18
GO: Biological Process	GO:1903960	negative regulation of anion transmembrane transport		0.02977	1	0.2313	1	1	16	GRK6
GO: Biological Process	GO:0043652	engulfment of apoptotic cell		0.02977	1	0.2313	1	1	16	XKR6
GO: Biological Process	GO:0060707	trophoblast giant cell differentiation		0.02977	1	0.2313	1	1	16	E2F7
GO: Biological Process	GO:0072350	tricarboxylic acid metabolic process		0.02977	1	0.2313	1	1	16	SLC34A1
GO: Biological Process	GO:0018210	peptidyl-threonine modification		0.02977	1	0.2313	1	2	143	TTBK1,MYO3B
GO: Biological Process	GO:2001267	regulation of cysteine-type endopeptidase activity involved in apoptotic signaling pathway		0.0316	1	0.2376	1	1	17	PRR7
GO: Biological Process	GO:0060134	prepulse inhibition		0.0316	1	0.2376	1	1	17	DBN1
GO: Biological Process	GO:0010917	negative regulation of mitochondrial membrane potential		0.0316	1	0.2376	1	1	17	PRELID1
GO: Biological Process	GO:0032956	regulation of actin cytoskeleton organization		0.03272	1	0.2376	1	3	372	DBN1,PFN3,MYO3B
GO: Biological Process	GO:0070365	hepatocyte differentiation		0.03343	1	0.2376	1	1	18	E2F7
GO: Biological Process	GO:0030320	cellular monovalent inorganic anion homeostasis		0.03343	1	0.2376	1	1	18	SLC34A1
GO: Biological Process	GO:0007597	blood coagulation, intrinsic pathway		0.03343	1	0.2376	1	1	18	F12
GO: Biological Process	GO:0046629	gamma-delta T cell activation		0.03343	1	0.2376	1	1	18	GPR18
GO: Biological Process	GO:0035435	phosphate ion transmembrane transport		0.03343	1	0.2376	1	1	18	SLC34A1
GO: Biological Process	GO:0150078	positive regulation of neuroinflammatory response		0.03343	1	0.2376	1	1	18	TTBK1
GO: Biological Process	GO:0051782	negative regulation of cell division		0.03343	1	0.2376	1	1	18	E2F7
GO: Biological Process	GO:0035864	response to potassium ion		0.03343	1	0.2376	1	1	18	SLC34A1
GO: Biological Process	GO:0016540	protein autoprocessing		0.03343	1	0.2376	1	1	18	F12
GO: Biological Process	GO:0070234	positive regulation of T cell apoptotic process		0.03343	1	0.2376	1	1	18	PRELID1
GO: Biological Process	GO:0030002	cellular anion homeostasis		0.03343	1	0.2376	1	1	18	SLC34A1
GO: Biological Process	GO:0060088	auditory receptor cell stereocilium organization		0.03525	1	0.2478	1	1	19	MYO3B
GO: Biological Process	GO:0002689	negative regulation of leukocyte chemotaxis		0.03525	1	0.2478	1	1	19	GPR18
GO: Biological Process	GO:0014013	regulation of gliogenesis		0.03574	1	0.2498	1	2	158	TTBK1,GPR183
GO: Biological Process	GO:0008277	regulation of G protein-coupled receptor signaling pathway		0.03656	1	0.2507	1	2	160	RGS14,GRK6
GO: Biological Process	GO:2001056	positive regulation of cysteine-type endopeptidase activity		0.03698	1	0.2507	1	2	161	TTBK1,PRR7
GO: Biological Process	GO:1905874	regulation of postsynaptic density organization		0.03707	1	0.2507	1	1	20	DBN1
GO: Biological Process	GO:0045837	negative regulation of membrane potential		0.03707	1	0.2507	1	1	20	PRELID1
GO: Biological Process	GO:0090201	negative regulation of release of cytochrome c from mitochondria		0.03707	1	0.2507	1	1	20	PRELID1
GO: Biological Process	GO:0016075	rRNA catabolic process		0.03707	1	0.2507	1	1	20	EXOSC7
GO: Biological Process	GO:0046631	alpha-beta T cell activation		0.03867	1	0.2521	1	2	165	GPR183,GPR18
GO: Biological Process	GO:0033189	response to vitamin A		0.03889	1	0.2521	1	1	21	SLC34A1
GO: Biological Process	GO:0045838	positive regulation of membrane potential		0.03889	1	0.2521	1	1	21	SLC34A1
GO: Biological Process	GO:1903978	regulation of microglial cell activation		0.03889	1	0.2521	1	1	21	TTBK1
GO: Biological Process	GO:0032780	negative regulation of ATPase activity		0.03889	1	0.2521	1	1	21	DBN1
GO: Biological Process	GO:0002313	mature B cell differentiation involved in immune response		0.03889	1	0.2521	1	1	21	GPR183
GO: Biological Process	GO:0016137	glycoside metabolic process		0.03889	1	0.2521	1	1	21	SLC34A1
GO: Biological Process	GO:0098974	postsynaptic actin cytoskeleton organization		0.03889	1	0.2521	1	1	21	DBN1
GO: Biological Process	GO:0018231	peptidyl-S-diacylglycerol-L-cysteine biosynthetic process from peptidyl-cysteine		0.04071	1	0.2535	1	1	22	ZDHHC3
GO: Biological Process	GO:1901626	regulation of postsynaptic membrane organization		0.04071	1	0.2535	1	1	22	DBN1
GO: Biological Process	GO:0008356	asymmetric cell division		0.04071	1	0.2535	1	1	22	RGS14
GO: Biological Process	GO:0002093	auditory receptor cell morphogenesis		0.04071	1	0.2535	1	1	22	MYO3B
GO: Biological Process	GO:0018230	peptidyl-L-cysteine S-palmitoylation		0.04071	1	0.2535	1	1	22	ZDHHC3
GO: Biological Process	GO:0001889	liver development		0.04125	1	0.2535	1	2	171	E2F7,ARID5B
GO: Biological Process	GO:0006869	lipid transport		0.04151	1	0.2535	1	3	409	XKR6,PRELID1,SLC10A6
GO: Biological Process	GO:0030833	regulation of actin filament polymerization		0.04168	1	0.2535	1	2	172	DBN1,PFN3
GO: Biological Process	GO:0050729	positive regulation of inflammatory response		0.04212	1	0.2535	1	2	173	TTBK1,F12
GO: Biological Process	GO:0099188	postsynaptic cytoskeleton organization		0.04252	1	0.2535	1	1	23	DBN1
GO: Biological Process	GO:0060080	inhibitory postsynaptic potential		0.04252	1	0.2535	1	1	23	DBN1
GO: Biological Process	GO:0032026	response to magnesium ion		0.04252	1	0.2535	1	1	23	SLC34A1
GO: Biological Process	GO:0000469	cleavage involved in rRNA processing		0.04252	1	0.2535	1	1	23	EXOSC7
GO: Biological Process	GO:0000466	maturation of 5.8S rRNA from tricistronic rRNA transcript (SSU-rRNA, 5.8S rRNA, LSU-rRNA)		0.04252	1	0.2535	1	1	23	EXOSC7
GO: Biological Process	GO:0017121	plasma membrane phospholipid scrambling		0.04252	1	0.2535	1	1	23	XKR6
GO: Biological Process	GO:1903975	regulation of glial cell migration		0.04252	1	0.2535	1	1	23	GPR183
GO: Biological Process	GO:0061008	hepaticobiliary system development		0.04256	1	0.2535	1	2	174	E2F7,ARID5B
GO: Biological Process	GO:0051017	actin filament bundle assembly		0.04345	1	0.2576	1	2	176	DBN1,PFN3
GO: Biological Process	GO:0032535	regulation of cellular component size		0.04381	1	0.2585	1	3	418	DBN1,PFN3,MYO3B
GO: Biological Process	GO:1902683	regulation of receptor localization to synapse		0.04433	1	0.2591	1	1	24	DBN1
GO: Biological Process	GO:0070230	positive regulation of lymphocyte apoptotic process		0.04433	1	0.2591	1	1	24	PRELID1
GO: Biological Process	GO:0030036	actin cytoskeleton organization		0.04515	1	0.262	1	4	717	DBN1,PDLIM7,PFN3,MYO3B
GO: Biological Process	GO:0061572	actin filament bundle organization		0.04524	1	0.262	1	2	180	DBN1,PFN3
GO: Biological Process	GO:0032970	regulation of actin filament-based process		0.04644	1	0.2636	1	3	428	DBN1,PFN3,MYO3B
GO: Biological Process	GO:0010954	positive regulation of protein processing		0.04793	1	0.2636	1	1	26	F12
GO: Biological Process	GO:0048521	negative regulation of behavior		0.04793	1	0.2636	1	1	26	DBN1
GO: Biological Process	GO:0061003	positive regulation of dendritic spine morphogenesis		0.04793	1	0.2636	1	1	26	DBN1
GO: Biological Process	GO:0051788	response to misfolded protein		0.04793	1	0.2636	1	1	26	F12
GO: Biological Process	GO:0010288	response to lead ion		0.04793	1	0.2636	1	1	26	SLC34A1
GO: Biological Process	GO:0002407	dendritic cell chemotaxis		0.04793	1	0.2636	1	1	26	GPR183
GO: Biological Process	GO:0032102	negative regulation of response to external stimulus		0.04888	1	0.2636	1	3	437	GPR18,DBN1,F12
GO: Biological Process	GO:0007610	behavior		0.0495	1	0.2636	1	4	739	TGM4,RGS14,TTBK1,DBN1
GO: Biological Process	GO:0097066	response to thyroid hormone		0.04973	1	0.2636	1	1	27	SLC34A1
GO: Biological Process	GO:0072378	blood coagulation, fibrin clot formation		0.04973	1	0.2636	1	1	27	F12
GO: Biological Process	GO:0031639	plasminogen activation		0.04973	1	0.2636	1	1	27	F12
GO: Biological Process	GO:0036037	CD8-positive, alpha-beta T cell activation		0.04973	1	0.2636	1	1	27	GPR18
GO: Biological Process	GO:0060117	auditory receptor cell development		0.04973	1	0.2636	1	1	27	MYO3B
GO: Biological Process	GO:0008064	regulation of actin polymerization or depolymerization		0.04983	1	0.2636	1	2	190	DBN1,PFN3
GO: Cellular Component	GO:0005873	plus-end kinesin complex		0.005528	0.8458	0.2511	1	1	3	KIF15
GO: Cellular Component	GO:1902737	dendritic filopodium		0.005528	0.8458	0.2511	1	1	3	DBN1
GO: Cellular Component	GO:0044308	axonal spine		0.007364	1	0.2511	1	1	4	DBN1
GO: Cellular Component	GO:0042641	actomyosin		0.01466	1	0.2511	1	2	100	DBN1,PDLIM7
GO: Cellular Component	GO:0005884	actin filament		0.01479	1	0.2511	1	4	517	DBN1,SLC34A1,PDLIM7,MYO3B
GO: Cellular Component	GO:0030175	filopodium		0.01908	1	0.2511	1	2	115	DBN1,MYO3B
GO: Cellular Component	GO:0000177	cytoplasmic exosome (RNase complex)		0.02555	1	0.2511	1	1	14	EXOSC7
GO: Cellular Component	GO:0098871	postsynaptic actin cytoskeleton		0.02555	1	0.2511	1	1	14	DBN1
GO: Cellular Component	GO:0005819	spindle		0.0283	1	0.2511	1	3	359	RGS14,KIF15,SLC34A1
GO: Cellular Component	GO:0098858	actin-based cell projection		0.0285	1	0.2511	1	3	360	DBN1,SLC34A1,MYO3B
GO: Cellular Component	GO:0000176	nuclear exosome (RNase complex)		0.03094	1	0.2511	1	1	17	EXOSC7
GO: Cellular Component	GO:0099513	polymeric cytoskeletal fiber		0.03173	1	0.2511	1	6	1312	RGS14,DBN1,KIF15,SLC34A1,PDLIM7,MYO3B
GO: Cellular Component	GO:0099571	postsynaptic cytoskeleton		0.03451	1	0.2511	1	1	19	DBN1
GO: Cellular Component	GO:0032433	filopodium tip		0.0363	1	0.2511	1	1	20	MYO3B
GO: Cellular Component	GO:0032426	stereocilium tip		0.03808	1	0.2511	1	1	21	MYO3B
GO: Cellular Component	GO:0045211	postsynaptic membrane		0.03839	1	0.2511	1	3	405	RGS14,DBN1,PRR7
GO: Cellular Component	GO:0043194	axon initial segment		0.03986	1	0.2511	1	1	22	ANKRD9
GO: Cellular Component	GO:0032279	asymmetric synapse		0.04354	1	0.2511	1	3	426	RGS14,DBN1,PRR7
GO: Cellular Component	GO:0014069	postsynaptic density		0.04354	1	0.2511	1	3	426	RGS14,DBN1,PRR7
GO: Cellular Component	GO:0000178	exosome (RNase complex)		0.04517	1	0.2511	1	1	25	EXOSC7
GO: Cellular Component	GO:1905354	exoribonuclease complex		0.04693	1	0.2511	1	1	26	EXOSC7
GO: Cellular Component	GO:0099524	postsynaptic cytosol		0.04693	1	0.2511	1	1	26	DBN1
GO: Cellular Component	GO:0031252	cell leading edge		0.04956	1	0.2511	1	3	449	PTPN13,DBN1,PDLIM7
Human Phenotype	HP:0004850	Recurrent deep vein thrombosis		0.0001486	0.09747	0.05296	0.3741	2	24	UBAC2,F12
Human Phenotype	HP:0011531	Vitritis		0.0001615	0.1059	0.05296	0.3741	2	25	UBAC2,TECPR2
Human Phenotype	HP:0003613	Antiphospholipid antibody positivity		0.0004612	0.3025	0.07703	0.5442	2	42	UBAC2,F12
Human Phenotype	HP:0000622	Blurred vision		0.0006031	0.3957	0.07703	0.5442	2	48	UBAC2,TECPR2
Human Phenotype	HP:0011032	Abnormality of fluid regulation		0.0008251	0.5413	0.07703	0.5442	4	799	UBAC2,TECPR2,SLC34A1,F12
Human Phenotype	HP:0012271	Episodic upper airway obstruction		0.0008503	0.5578	0.07703	0.5442	1	1	F12
Human Phenotype	HP:0002625	Deep venous thrombosis		0.001007	0.6606	0.07703	0.5442	2	62	UBAC2,F12
Human Phenotype	HP:0012408	Medullary nephrocalcinosis		0.001699	1	0.07703	0.5442	1	2	SLC34A1
Human Phenotype	HP:0003648	Lacticaciduria		0.001699	1	0.07703	0.5442	1	2	SLC34A1
Human Phenotype	HP:0012027	Laryngeal edema		0.001699	1	0.07703	0.5442	1	2	F12
Human Phenotype	HP:0004420	Arterial thrombosis		0.001716	1	0.07703	0.5442	2	81	UBAC2,F12
Human Phenotype	HP:0001025	Urticaria		0.001845	1	0.07703	0.5442	2	84	UBAC2,F12
Human Phenotype	HP:0001658	Myocardial infarction		0.002024	1	0.07703	0.5442	2	88	UBAC2,F12
Human Phenotype	HP:0004327	Abnormal vitreous humor morphology		0.00221	1	0.07703	0.5442	2	92	UBAC2,TECPR2
Human Phenotype	HP:0030057	Autoimmune antibody positivity		0.002258	1	0.07703	0.5442	2	93	UBAC2,F12
Human Phenotype	HP:0011508	Macular hole		0.002548	1	0.07703	0.5442	1	3	TECPR2
Human Phenotype	HP:0030644	Blind-spot enlargment		0.002548	1	0.07703	0.5442	1	3	TECPR2
Human Phenotype	HP:0030530	Arcuate scotoma		0.002548	1	0.07703	0.5442	1	3	TECPR2
Human Phenotype	HP:0011855	Pharyngeal edema		0.002548	1	0.07703	0.5442	1	3	F12
Human Phenotype	HP:0100832	Vitreous floaters		0.002548	1	0.07703	0.5442	1	3	TECPR2
Human Phenotype	HP:0005225	Intestinal edema		0.002548	1	0.07703	0.5442	1	3	F12
Human Phenotype	HP:0011505	Cystoid macular edema		0.00266	1	0.07703	0.5442	2	101	UBAC2,TECPR2
Human Phenotype	HP:0040049	Macular edema		0.002712	1	0.07703	0.5442	2	102	UBAC2,TECPR2
Human Phenotype	HP:0030498	Macular thickening		0.002818	1	0.07703	0.5442	2	104	UBAC2,TECPR2
Human Phenotype	HP:0030609	Photoreceptor layer loss on macular OCT		0.003396	1	0.07894	0.5576	1	4	TECPR2
Human Phenotype	HP:0011506	Choroidal neovascularization		0.003396	1	0.07894	0.5576	1	4	TECPR2
Human Phenotype	HP:0002017	Nausea and vomiting		0.00409	1	0.07894	0.5576	3	488	UBAC2,SLC34A1,F12
Human Phenotype	HP:0001677	Coronary artery atherosclerosis		0.004182	1	0.07894	0.5576	2	127	UBAC2,F12
Human Phenotype	HP:0100014	Epiretinal membrane		0.004244	1	0.07894	0.5576	1	5	TECPR2
Human Phenotype	HP:0030603	Abnormal optical coherence tomography		0.004244	1	0.07894	0.5576	1	5	TECPR2
Human Phenotype	HP:0030612	Abnormal retinal morphology on macular OCT		0.004244	1	0.07894	0.5576	1	5	TECPR2
Human Phenotype	HP:0011901	Dysfibrinogenemia		0.004244	1	0.07894	0.5576	1	5	F12
Human Phenotype	HP:0006704	Abnormal coronary artery morphology		0.004313	1	0.07894	0.5576	2	129	UBAC2,F12
Human Phenotype	HP:0004418	Thrombophlebitis		0.004379	1	0.07894	0.5576	2	130	UBAC2,F12
Human Phenotype	HP:0004936	Venous thrombosis		0.004379	1	0.07894	0.5576	2	130	UBAC2,F12
Human Phenotype	HP:0000554	Uveitis		0.004446	1	0.07894	0.5576	2	131	UBAC2,TECPR2
Human Phenotype	HP:0100724	Hypercoagulability		0.004513	1	0.07894	0.5576	2	132	UBAC2,F12
Human Phenotype	HP:0012575	Abnormal nephron morphology		0.004573	1	0.07894	0.5576	3	507	UBAC2,SLC34A1,F12
Human Phenotype	HP:0030601	Abnormal posterior segment imaging		0.005937	1	0.095	0.6711	1	7	TECPR2
Human Phenotype	HP:0200056	Macular scar		0.005937	1	0.095	0.6711	1	7	TECPR2
Human Phenotype	HP:0010639	Elevated alkaline phosphatase of bone origin		0.005937	1	0.095	0.6711	1	7	SLC34A1
Human Phenotype	HP:0100665	Angioedema		0.006783	1	0.1059	0.7484	1	8	F12
Human Phenotype	HP:0030329	Retinal thinning		0.007629	1	0.1094	0.7731	1	9	TECPR2
Human Phenotype	HP:0012123	Posterior uveitis		0.007629	1	0.1094	0.7731	1	9	TECPR2
Human Phenotype	HP:0002634	Arteriosclerosis		0.007675	1	0.1094	0.7731	2	173	UBAC2,F12
Human Phenotype	HP:0002621	Atherosclerosis		0.007675	1	0.1094	0.7731	2	173	UBAC2,F12
Human Phenotype	HP:0004428	Elfin facies		0.008474	1	0.1158	0.8181	1	10	SLC34A1
Human Phenotype	HP:0011898	Abnormality of circulating fibrinogen		0.008474	1	0.1158	0.8181	1	10	F12
Human Phenotype	HP:0005542	Prolonged whole-blood clotting time		0.009318	1	0.1247	0.8812	1	11	F12
Human Phenotype	HP:0000541	Retinal detachment		0.009695	1	0.1272	0.8985	2	195	UBAC2,TECPR2
Human Phenotype	HP:0010679	Elevated tissue non-specific alkaline phosphatase		0.01016	1	0.1282	0.9056	1	12	SLC34A1
Human Phenotype	HP:0008250	Infantile hypercalcemia		0.01016	1	0.1282	0.9056	1	12	SLC34A1
Human Phenotype	HP:0010783	Erythema		0.01069	1	0.129	0.9109	2	205	UBAC2,F12
Human Phenotype	HP:0000338	Hypomimic face		0.01101	1	0.129	0.9109	1	13	TECPR2
Human Phenotype	HP:0001929	Reduced factor XI activity		0.01185	1	0.129	0.9109	1	14	F12
Human Phenotype	HP:0000117	Renal phosphate wasting		0.01185	1	0.129	0.9109	1	14	SLC34A1
Human Phenotype	HP:0001976	Reduced antithrombin III activity		0.01269	1	0.129	0.9109	1	15	F12
Human Phenotype	HP:0000475	Broad neck		0.01269	1	0.129	0.9109	1	15	TECPR2
Human Phenotype	HP:0000969	Edema		0.01279	1	0.129	0.9109	3	723	UBAC2,TECPR2,F12
Human Phenotype	HP:0000613	Photophobia		0.01291	1	0.129	0.9109	2	226	UBAC2,TECPR2
Human Phenotype	HP:0000100	Nephrotic syndrome		0.01291	1	0.129	0.9109	2	226	UBAC2,F12
Human Phenotype	HP:0001907	Thromboembolism		0.01303	1	0.129	0.9109	2	227	UBAC2,F12
Human Phenotype	HP:0001977	Abnormal thrombosis		0.01303	1	0.129	0.9109	2	227	UBAC2,F12
Human Phenotype	HP:0001646	Abnormal aortic valve morphology		0.01314	1	0.129	0.9109	2	228	UBAC2,SLC34A1
Human Phenotype	HP:0007906	Ocular hypertension		0.01353	1	0.129	0.9109	1	16	TECPR2
Human Phenotype	HP:0002574	Episodic abdominal pain		0.01353	1	0.129	0.9109	1	16	F12
Human Phenotype	HP:0005543	Reduced protein C activity		0.01353	1	0.129	0.9109	1	16	F12
Human Phenotype	HP:0012632	Abnormal intraocular pressure		0.01353	1	0.129	0.9109	1	16	TECPR2
Human Phenotype	HP:0000082	Abnormality of renal physiology		0.01356	1	0.129	0.9109	3	738	UBAC2,SLC34A1,F12
Human Phenotype	HP:0000114	Proximal tubulopathy		0.01437	1	0.1347	0.9515	1	17	SLC34A1
Human Phenotype	HP:0012424	Chorioretinitis		0.01521	1	0.1375	0.9712	1	18	UBAC2
Human Phenotype	HP:0004841	Reduced factor XII activity		0.01605	1	0.1375	0.9712	1	19	F12
Human Phenotype	HP:0007813	Nongranulomatous uveitis		0.01605	1	0.1375	0.9712	1	19	UBAC2
Human Phenotype	HP:0002909	Generalized aminoaciduria		0.01605	1	0.1375	0.9712	1	19	SLC34A1
Human Phenotype	HP:0100654	Retrobulbar optic neuritis		0.01605	1	0.1375	0.9712	1	19	UBAC2
Human Phenotype	HP:0012211	Abnormal renal physiology		0.01613	1	0.1375	0.9712	3	784	UBAC2,SLC34A1,F12
Human Phenotype	HP:0001103	Abnormal macular morphology		0.01619	1	0.1375	0.9712	2	254	UBAC2,TECPR2
Human Phenotype	HP:0025032	Abnormality of digestive system physiology		0.01666	1	0.1375	0.9712	4	1692	UBAC2,TECPR2,SLC34A1,F12
Human Phenotype	HP:0008046	Abnormal retinal vascular morphology		0.01706	1	0.1375	0.9712	2	261	UBAC2,TECPR2
Human Phenotype	HP:0100545	Arterial stenosis		0.01706	1	0.1375	0.9712	2	261	UBAC2,F12
Human Phenotype	HP:0005114	Abnormalities of the peripheral arteries		0.01706	1	0.1375	0.9712	2	261	UBAC2,F12
Human Phenotype	HP:0100533	Inflammatory abnormality of the eye		0.01719	1	0.1375	0.9712	2	262	UBAC2,TECPR2
Human Phenotype	HP:0007338	Hypermetric saccades		0.01773	1	0.1396	0.9862	1	21	UBAC2
Human Phenotype	HP:0100820	Glomerulopathy		0.01808	1	0.1396	0.9862	2	269	UBAC2,F12
Human Phenotype	HP:0001101	Iritis		0.01857	1	0.1396	0.9862	1	22	UBAC2
Human Phenotype	HP:0002638	Superficial thrombophlebitis		0.01857	1	0.1396	0.9862	1	22	UBAC2
Human Phenotype	HP:0007722	Retinal pigment epithelial atrophy		0.01857	1	0.1396	0.9862	1	22	TECPR2
Human Phenotype	HP:0001917	Renal amyloidosis		0.01941	1	0.1396	0.9862	1	23	UBAC2
Human Phenotype	HP:0006685	Endocardial fibrosis		0.02025	1	0.1396	0.9862	1	24	UBAC2
Human Phenotype	HP:0004937	Pulmonary artery aneurysm		0.02025	1	0.1396	0.9862	1	24	UBAC2
Human Phenotype	HP:0010988	Abnormality of the extrinsic pathway		0.02025	1	0.1396	0.9862	1	24	F12
Human Phenotype	HP:0011944	Small vessel vasculitis		0.02025	1	0.1396	0.9862	1	24	UBAC2
Human Phenotype	HP:0100326	Immunologic hypersensitivity		0.02075	1	0.1396	0.9862	2	289	UBAC2,F12
Human Phenotype	HP:0005318	Cerebral vasculitis		0.02108	1	0.1396	0.9862	1	25	UBAC2
Human Phenotype	HP:0004855	Reduced protein S activity		0.02108	1	0.1396	0.9862	1	25	F12
Human Phenotype	HP:0005310	Large vessel vasculitis		0.02108	1	0.1396	0.9862	1	25	UBAC2
Human Phenotype	HP:0004419	Recurrent thrombophlebitis		0.02108	1	0.1396	0.9862	1	25	UBAC2
Human Phenotype	HP:0002624	Abnormal venous morphology		0.02131	1	0.1396	0.9862	2	293	UBAC2,F12
Human Phenotype	HP:0012719	Functional abnormality of the gastrointestinal tract		0.02135	1	0.1396	0.9862	3	865	UBAC2,TECPR2,F12
Human Phenotype	HP:0030880	Raynaud phenomenon		0.02192	1	0.1396	0.9862	1	26	UBAC2
Human Phenotype	HP:0200029	Vasculitis in the skin		0.02192	1	0.1396	0.9862	1	26	UBAC2
Human Phenotype	HP:0011971	Dermatographic urticaria		0.02192	1	0.1396	0.9862	1	26	UBAC2
Human Phenotype	HP:0005059	Arthralgia/arthritis		0.02192	1	0.1396	0.9862	1	26	UBAC2
Human Phenotype	HP:0002229	Alopecia areata		0.02276	1	0.1435	1	1	27	UBAC2
Human Phenotype	HP:0007401	Macular atrophy		0.02359	1	0.1474	1	1	28	TECPR2
Human Phenotype	HP:0100532	Scleritis		0.02443	1	0.1484	1	1	29	UBAC2
Human Phenotype	HP:0001094	Iridocyclitis		0.02443	1	0.1484	1	1	29	UBAC2
Human Phenotype	HP:0010990	Abnormality of the common coagulation pathway		0.02443	1	0.1484	1	1	29	F12
Human Phenotype	HP:0000095	Abnormality of renal glomerulus morphology		0.02492	1	0.1486	1	2	318	UBAC2,F12
Human Phenotype	HP:0031263	Abnormal renal corpuscle morphology		0.02492	1	0.1486	1	2	318	UBAC2,F12
Human Phenotype	HP:0002013	Vomiting		0.02552	1	0.1508	1	2	322	SLC34A1,F12
Human Phenotype	HP:0003346	Abnormal immunological laboratory finding		0.02675	1	0.1537	1	2	330	UBAC2,F12
Human Phenotype	HP:0200039	Pustule		0.02693	1	0.1537	1	1	32	UBAC2
Human Phenotype	HP:0003249	Genital ulcers		0.02776	1	0.1537	1	1	33	UBAC2
Human Phenotype	HP:0012122	Anterior uveitis		0.02776	1	0.1537	1	1	33	UBAC2
Human Phenotype	HP:0011360	Acquired abnormal hair pattern		0.02776	1	0.1537	1	1	33	UBAC2
Human Phenotype	HP:0030780	Abnormality of the protein C anticoagulant pathway		0.02776	1	0.1537	1	1	33	F12
Human Phenotype	HP:0000532	Abnormal chorioretinal morphology		0.02799	1	0.1537	1	2	338	UBAC2,TECPR2
Human Phenotype	HP:0003125	Reduced factor VIII activity		0.02859	1	0.1537	1	1	34	F12
Human Phenotype	HP:0000620	Dacryocystitis		0.02859	1	0.1537	1	1	34	UBAC2
Human Phenotype	HP:0004953	Dilatation of abdominal aorta		0.02859	1	0.1537	1	1	34	UBAC2
Human Phenotype	HP:0030976	Abnormal factor VIII activity		0.02859	1	0.1537	1	1	34	F12
Human Phenotype	HP:0000610	Abnormal choroid morphology		0.02927	1	0.1544	1	2	346	UBAC2,TECPR2
Human Phenotype	HP:0100653	Optic neuritis		0.02942	1	0.1544	1	1	35	UBAC2
Human Phenotype	HP:0002781	Upper airway obstruction		0.02942	1	0.1544	1	1	35	F12
Human Phenotype	HP:0000127	Renal salt wasting		0.03025	1	0.155	1	1	36	SLC34A1
Human Phenotype	HP:0007843	Attenuation of retinal blood vessels		0.03025	1	0.155	1	1	36	TECPR2
Human Phenotype	HP:0005681	Juvenile rheumatoid arthritis		0.03025	1	0.155	1	1	36	UBAC2
Human Phenotype	HP:0000093	Proteinuria		0.03057	1	0.1551	1	2	354	UBAC2,SLC34A1
Human Phenotype	HP:0011799	Abnormality of facial soft tissue		0.03073	1	0.1551	1	2	355	TECPR2,F12
Human Phenotype	HP:0008047	Abnormality of the vasculature of the eye		0.03172	1	0.1574	1	2	361	UBAC2,TECPR2
Human Phenotype	HP:0005305	Cerebral venous thrombosis		0.03191	1	0.1574	1	1	38	UBAC2
Human Phenotype	HP:0004791	Esophageal ulceration		0.03191	1	0.1574	1	1	38	UBAC2
Human Phenotype	HP:0002871	Central apnea		0.03274	1	0.1579	1	1	39	TECPR2
Human Phenotype	HP:0002903	Aminoaciduria		0.03274	1	0.1579	1	1	39	SLC34A1
Human Phenotype	HP:0002064	Spastic gait		0.03274	1	0.1579	1	1	39	TECPR2
Human Phenotype	HP:0003645	Prolonged partial thromboplastin time		0.03357	1	0.1596	1	1	40	F12
Human Phenotype	HP:0011035	Abnormal renal cortex morphology		0.03358	1	0.1596	1	2	372	UBAC2,F12
Human Phenotype	HP:0000501	Glaucoma		0.03426	1	0.1612	1	2	376	UBAC2,TECPR2
Human Phenotype	HP:0100758	Gangrene		0.0344	1	0.1612	1	1	41	UBAC2
Human Phenotype	HP:0002027	Abdominal pain		0.03513	1	0.1627	1	2	381	UBAC2,F12
Human Phenotype	HP:0100796	Orchitis		0.03523	1	0.1627	1	1	42	UBAC2
Human Phenotype	HP:0005521	Disseminated intravascular coagulation		0.03605	1	0.1643	1	1	43	F12
Human Phenotype	HP:0005112	Abdominal aortic aneurysm		0.03605	1	0.1643	1	1	43	UBAC2
Human Phenotype	HP:0000282	Facial edema		0.03688	1	0.1669	1	1	44	F12
Human Phenotype	HP:0100699	Scarring		0.03761	1	0.169	1	2	395	UBAC2,TECPR2
Human Phenotype	HP:0011277	Abnormality of the urinary system physiology		0.0382	1	0.1705	1	3	1063	UBAC2,SLC34A1,F12
Human Phenotype	HP:0012210	Abnormal renal morphology		0.03952	1	0.1752	1	3	1076	UBAC2,SLC34A1,F12
Human Phenotype	HP:0000155	Oral ulcer		0.04018	1	0.1758	1	1	48	UBAC2
Human Phenotype	HP:0000091	Abnormal renal tubule morphology		0.04034	1	0.1758	1	2	410	UBAC2,SLC34A1
Human Phenotype	HP:0001097	Keratoconjunctivitis sicca		0.04101	1	0.1758	1	1	49	UBAC2
Human Phenotype	HP:0003453	Antineutrophil antibody positivity		0.04101	1	0.1758	1	1	49	UBAC2
Human Phenotype	HP:0001045	Vitiligo		0.04101	1	0.1758	1	1	49	UBAC2
Human Phenotype	HP:0011107	Recurrent aphthous stomatitis		0.04183	1	0.1782	1	1	50	UBAC2
Human Phenotype	HP:0001047	Atopic dermatitis		0.04265	1	0.1793	1	1	51	UBAC2
Human Phenotype	HP:0025323	Abnormal arterial physiology		0.04265	1	0.1793	1	1	51	UBAC2
Human Phenotype	HP:0001824	Weight loss		0.04316	1	0.1793	1	2	425	UBAC2,SLC34A1
Human Phenotype	HP:0100324	Scleroderma		0.04348	1	0.1793	1	1	52	UBAC2
Human Phenotype	HP:0003109	Hyperphosphaturia		0.04348	1	0.1793	1	1	52	SLC34A1
Human Phenotype	HP:0010549	Weakness due to upper motor neuron dysfunction		0.04373	1	0.1793	1	2	428	UBAC2,TECPR2
Human Phenotype	HP:0000294	Low anterior hairline		0.0443	1	0.1805	1	1	53	TECPR2
Human Phenotype	HP:0004927	Pulmonary artery dilatation		0.04594	1	0.1849	1	1	55	UBAC2
Human Phenotype	HP:0000103	Polyuria		0.04594	1	0.1849	1	1	55	SLC34A1
Human Phenotype	HP:0001096	Keratoconjunctivitis		0.04676	1	0.1868	1	1	56	UBAC2
Human Phenotype	HP:0001654	Abnormal heart valve morphology		0.04704	1	0.1868	1	2	445	UBAC2,SLC34A1
Human Phenotype	HP:0004944	Dilatation of the cerebral artery		0.04758	1	0.1868	1	1	57	UBAC2
Human Phenotype	HP:0001600	Abnormality of the larynx		0.04823	1	0.1868	1	2	451	UBAC2,F12
Human Phenotype	HP:0100279	Ulcerative colitis		0.0484	1	0.1868	1	1	58	UBAC2
Human Phenotype	HP:0003493	Antinuclear antibody positivity		0.0484	1	0.1868	1	1	58	UBAC2
Human Phenotype	HP:0100584	Endocarditis		0.0484	1	0.1868	1	1	58	UBAC2
Human Phenotype	HP:0001260	Dysarthria		0.04903	1	0.1876	1	2	455	UBAC2,TECPR2
Human Phenotype	HP:0012599	Abnormal urine phosphate concentration		0.04922	1	0.1876	1	1	59	SLC34A1
Mouse Phenotype	MP:0008191	abnormal follicular B cell physiology		0.0002014	0.1607	0.1549	1	2	9	ZNF318,GPR183
Mouse Phenotype	MP:0000217	abnormal leukocyte cell number		0.000473	0.3775	0.1549	1	12	1806	ZNF318,PTPN13,GPR183,GPR18,DBN1,CRIP3,PDLIM7,GRK6,PRR7,MYO3B,DOK3,ARID5B
Mouse Phenotype	MP:0000717	abnormal lymphocyte cell number		0.0005822	0.4646	0.1549	1	10	1306	ZNF318,PTPN13,GPR183,GPR18,DBN1,CRIP3,PDLIM7,GRK6,PRR7,ARID5B
Mouse Phenotype	MP:0002619	abnormal lymphocyte morphology		0.001015	0.8103	0.2026	1	10	1400	ZNF318,PTPN13,GPR183,GPR18,DBN1,CRIP3,PDLIM7,GRK6,PRR7,ARID5B
Mouse Phenotype	MP:0008247	abnormal mononuclear cell morphology		0.001403	1	0.2239	1	11	1736	ZNF318,PTPN13,GPR183,GPR18,DBN1,CRIP3,PDLIM7,GRK6,PRR7,DOK3,ARID5B
Mouse Phenotype	MP:0010621	abnormal tricuspid valve anulus morphology		0.00243	1	0.3232	1	1	1	PDLIM7
Mouse Phenotype	MP:0006387	abnormal T cell number		0.004729	1	0.3957	1	7	906	PTPN13,GPR18,DBN1,CRIP3,GRK6,PRR7,ARID5B
Mouse Phenotype	MP:0010613	abnormal mitral valve anulus morphology		0.004843	1	0.3957	1	1	2	PDLIM7
Mouse Phenotype	MP:0002435	abnormal effector T cell morphology		0.006303	1	0.3957	1	6	716	PTPN13,GPR18,DBN1,GRK6,PRR7,ARID5B
Mouse Phenotype	MP:0008037	abnormal T cell morphology		0.006879	1	0.3957	1	7	970	PTPN13,GPR18,DBN1,CRIP3,GRK6,PRR7,ARID5B
Mouse Phenotype	MP:0030983	failure of copulatory plug formation		0.007256	1	0.3957	1	1	3	TGM4
Mouse Phenotype	MP:0009812	abnormal bradykinin level		0.007256	1	0.3957	1	1	3	F12
Mouse Phenotype	MP:0013915	abnormal brachial plexus formation		0.007256	1	0.3957	1	1	3	DBN1
Mouse Phenotype	MP:0012762	abnormal alpha-beta T cell morphology		0.008236	1	0.3957	1	6	757	PTPN13,GPR18,DBN1,GRK6,PRR7,ARID5B
Mouse Phenotype	MP:0005016	decreased lymphocyte cell number		0.009116	1	0.3957	1	7	1022	ZNF318,GPR183,GPR18,CRIP3,GRK6,PRR7,ARID5B
Mouse Phenotype	MP:0009396	small endometrial glands		0.009664	1	0.3957	1	1	4	ARID5B
Mouse Phenotype	MP:0008363	decreased CD8-positive, gamma-delta intraepithelial T cell number		0.009664	1	0.3957	1	1	4	GPR18
Mouse Phenotype	MP:0008361	abnormal CD8-positive, gamma-delta intraepithelial T cell morphology		0.009664	1	0.3957	1	1	4	GPR18
Mouse Phenotype	MP:0005013	increased lymphocyte cell number		0.01033	1	0.3957	1	6	794	ZNF318,PTPN13,DBN1,PDLIM7,GRK6,ARID5B
Mouse Phenotype	MP:0000221	decreased leukocyte cell number		0.01037	1	0.3957	1	8	1318	ZNF318,GPR183,GPR18,CRIP3,GRK6,PRR7,MYO3B,ARID5B
Mouse Phenotype	MP:0001376	abnormal mating receptivity		0.01207	1	0.3957	1	1	5	ARID5B
Mouse Phenotype	MP:0010829	increased bronchioalveolar stem cell number		0.01207	1	0.3957	1	1	5	DOK3
Mouse Phenotype	MP:0003364	increased insulinoma incidence		0.01207	1	0.3957	1	1	5	CUL9
Mouse Phenotype	MP:0010110	abnormal renal phosphate reabsorbtion		0.01207	1	0.3957	1	1	5	SLC34A1
Mouse Phenotype	MP:0012763	abnormal alpha-beta T cell number		0.01386	1	0.3957	1	5	606	PTPN13,GPR18,DBN1,GRK6,PRR7
Mouse Phenotype	MP:0004859	abnormal synaptic plasticity		0.01443	1	0.3957	1	2	76	RGS14,DBN1
Mouse Phenotype	MP:0030982	abnormal copulatory plug formation		0.01446	1	0.3957	1	1	6	TGM4
Mouse Phenotype	MP:0008295	abnormal adrenal gland zona reticularis morphology		0.01446	1	0.3957	1	1	6	ARID5B
Mouse Phenotype	MP:0014017	abnormal Wolffian duct connection		0.01685	1	0.3957	1	1	7	DBN1
Mouse Phenotype	MP:0010828	abnormal bronchioalveolar stem cell morphology		0.01685	1	0.3957	1	1	7	DOK3
Mouse Phenotype	MP:0000218	increased leukocyte cell number		0.01737	1	0.3957	1	7	1156	ZNF318,PTPN13,DBN1,PDLIM7,GRK6,DOK3,ARID5B
Mouse Phenotype	MP:0002566	abnormal sexual interaction		0.01784	1	0.3957	1	2	85	TGM4,ARID5B
Mouse Phenotype	MP:0012359	increased partial thromboplastin time		0.01924	1	0.3957	1	1	8	F12
Mouse Phenotype	MP:0020155	enhanced humoral immune response		0.02162	1	0.3957	1	1	9	DOK3
Mouse Phenotype	MP:0012357	abnormal partial thromboplastin time		0.02162	1	0.3957	1	1	9	F12
Mouse Phenotype	MP:0008573	increased circulating interferon-alpha level		0.02162	1	0.3957	1	1	9	GPR183
Mouse Phenotype	MP:0020180	abnormal IgM level		0.02261	1	0.3957	1	3	253	ZNF318,GPR183,DOK3
Mouse Phenotype	MP:0005018	decreased T cell number		0.02378	1	0.3957	1	5	695	GPR18,CRIP3,GRK6,PRR7,ARID5B
Mouse Phenotype	MP:0004202	pulmonary hyperplasia		0.02399	1	0.3957	1	1	10	DOK3
Mouse Phenotype	MP:0009658	increased placenta apoptosis		0.02399	1	0.3957	1	1	10	E2F7
Mouse Phenotype	MP:0003430	increased pancreatic islet cell adenoma incidence		0.02399	1	0.3957	1	1	10	CUL9
Mouse Phenotype	MP:0013824	abnormal hypoglossal canal morphology		0.02399	1	0.3957	1	1	10	DBN1
Mouse Phenotype	MP:0013826	absent hypoglossal canal		0.02399	1	0.3957	1	1	10	DBN1
Mouse Phenotype	MP:0008942	abnormal induced cell death		0.02575	1	0.3957	1	3	266	E2F7,MXD3,CUL9
Mouse Phenotype	MP:0009895	decreased palatine bone horizontal plate size		0.02636	1	0.3957	1	1	11	ARID5B
Mouse Phenotype	MP:0003960	increased lean body mass		0.02859	1	0.3957	1	3	277	DBN1,TMEM42,ANKRD9
Mouse Phenotype	MP:0008193	abnormal marginal zone B cell physiology		0.02872	1	0.3957	1	1	12	ZNF318
Mouse Phenotype	MP:0009137	decreased brown fat lipid droplet number		0.02872	1	0.3957	1	1	12	ARID5B
Mouse Phenotype	MP:0011182	decreased hematopoietic cell number		0.02886	1	0.3957	1	8	1579	ZNF318,GPR183,GPR18,CRIP3,GRK6,PRR7,MYO3B,ARID5B
Mouse Phenotype	MP:0001565	abnormal circulating phosphate level		0.02887	1	0.3957	1	2	110	DBN1,SLC34A1
Mouse Phenotype	MP:0020885	abnormal phosphate level		0.02936	1	0.3957	1	2	111	DBN1,SLC34A1
Mouse Phenotype	MP:0009043	increased pancreas adenoma incidence		0.03108	1	0.3957	1	1	13	CUL9
Mouse Phenotype	MP:0000431	absent palatine bone horizontal plate		0.03108	1	0.3957	1	1	13	ARID5B
Mouse Phenotype	MP:0008090	increased T-helper 2 cell number		0.03108	1	0.3957	1	1	13	PTPN13
Mouse Phenotype	MP:0002905	decreased circulating parathyroid hormone level		0.03108	1	0.3957	1	1	13	SLC34A1
Mouse Phenotype	MP:0003116	rickets		0.03343	1	0.3957	1	1	14	SLC34A1
Mouse Phenotype	MP:0008411	decreased cellular sensitivity to ultraviolet irradiation		0.03578	1	0.3957	1	1	15	CUL9
Mouse Phenotype	MP:0030189	broad snout		0.03578	1	0.3957	1	1	15	ARID5B
Mouse Phenotype	MP:0009134	abnormal brown fat lipid droplet number		0.03578	1	0.3957	1	1	15	ARID5B
Mouse Phenotype	MP:0001443	poor grooming		0.03578	1	0.3957	1	1	15	ARID5B
Mouse Phenotype	MP:0011181	increased hematopoietic cell number		0.03702	1	0.3957	1	7	1347	ZNF318,PTPN13,DBN1,PDLIM7,GRK6,DOK3,ARID5B
Mouse Phenotype	MP:0008351	decreased gamma-delta intraepithelial T cell number		0.03812	1	0.3957	1	1	16	GPR18
Mouse Phenotype	MP:0008922	abnormal cervical rib		0.03812	1	0.3957	1	1	16	DBN1
Mouse Phenotype	MP:0008124	decreased plasmacytoid dendritic cell number		0.04046	1	0.3957	1	1	17	GPR183
Mouse Phenotype	MP:0005607	decreased bleeding time		0.04046	1	0.3957	1	1	17	PDLIM7
Mouse Phenotype	MP:0013835	absent hypoglossal nerve		0.04046	1	0.3957	1	1	17	DBN1
Mouse Phenotype	MP:0002901	increased urine phosphate level		0.04046	1	0.3957	1	1	17	SLC34A1
Mouse Phenotype	MP:0011131	abnormal lung endothelial cell physiology		0.04046	1	0.3957	1	1	17	MAGI1
Mouse Phenotype	MP:0013834	thin hypoglossal nerve		0.04046	1	0.3957	1	1	17	DBN1
Mouse Phenotype	MP:0005015	increased T cell number		0.04102	1	0.3957	1	4	547	PTPN13,DBN1,GRK6,ARID5B
Mouse Phenotype	MP:0002490	abnormal immunoglobulin level		0.04149	1	0.3957	1	4	549	ZNF318,GPR183,GRK6,DOK3
Mouse Phenotype	MP:0011396	abnormal sleep behavior		0.04198	1	0.3957	1	2	135	DBN1,MYO3B
Mouse Phenotype	MP:0008060	abnormal podocyte slit diaphragm morphology		0.04279	1	0.3957	1	1	18	MAGI1
Mouse Phenotype	MP:0011753	decreased podocyte number		0.04279	1	0.3957	1	1	18	MAGI1
Mouse Phenotype	MP:0003406	failure of zygotic cell division		0.04279	1	0.3957	1	1	18	RGS14
Mouse Phenotype	MP:0030383	small presphenoid bone		0.04511	1	0.3957	1	1	19	ARID5B
Mouse Phenotype	MP:0008062	abnormal podocyte slit junction morphology		0.04511	1	0.3957	1	1	19	MAGI1
Mouse Phenotype	MP:0008354	decreased mature gamma-delta T cell number		0.04511	1	0.3957	1	1	19	GPR18
Mouse Phenotype	MP:0000711	thymus cortex hypoplasia		0.04511	1	0.3957	1	1	19	ARID5B
Mouse Phenotype	MP:0008959	abnormal spongiotrophoblast cell morphology		0.04511	1	0.3957	1	1	19	E2F7
Mouse Phenotype	MP:0002032	increased sarcoma incidence		0.04599	1	0.3957	1	2	142	CUL9,DOK3
Mouse Phenotype	MP:0008014	increased lung tumor incidence		0.04658	1	0.3957	1	2	143	CUL9,DOK3
Mouse Phenotype	MP:0010298	increased respiratory system tumor incidence		0.04658	1	0.3957	1	2	143	CUL9,DOK3
Mouse Phenotype	MP:0005481	increased chronic myelocytic leukemia incidence		0.04743	1	0.3957	1	1	20	DOK3
Mouse Phenotype	MP:0000091	short premaxilla		0.04743	1	0.3957	1	1	20	ARID5B
Mouse Phenotype	MP:0013592	small thymus cortex		0.04743	1	0.3957	1	1	20	ARID5B
Mouse Phenotype	MP:0008809	increased spleen iron level		0.04743	1	0.3957	1	1	20	GRK6
Mouse Phenotype	MP:0008122	decreased myeloid dendritic cell number		0.04743	1	0.3957	1	1	20	GPR183
Mouse Phenotype	MP:0002461	increased immunoglobulin level		0.04758	1	0.3957	1	3	339	ZNF318,GRK6,DOK3
Mouse Phenotype	MP:0005325	abnormal renal glomerulus morphology		0.04792	1	0.3957	1	3	340	MAGI1,GRK6,ARID5B
Mouse Phenotype	MP:0001562	abnormal circulating calcium level		0.04894	1	0.3957	1	2	147	DBN1,SLC34A1
Mouse Phenotype	MP:0010810	increased type II pneumocyte number		0.04974	1	0.3957	1	1	21	DOK3
Mouse Phenotype	MP:0002491	decreased IgD level		0.04974	1	0.3957	1	1	21	ZNF318
Pathway	1269915	Type II Na+/Pi cotransporters	BioSystems: REACTOME	0.005292	0.6509	0.1015	0.5474	1	3	SLC34A1
Pathway	868086	Rap1 signaling pathway	BioSystems: KEGG	0.005751	0.7073	0.1015	0.5474	3	210	MAGI1,RGS14,PFN3
Pathway	P00016	Cytoskeletal regulation by Rho GTPase	PantherDB	0.00651	0.8007	0.1015	0.5474	2	69	PFN3,MYO3B
Pathway	PW:0000383	multispecific organic anion transporter mediated transport	Pathway Ontology	0.00705	0.8672	0.1015	0.5474	1	4	SLC22A7
Pathway	1269938	Organic anion transport	BioSystems: REACTOME	0.008806	1	0.1015	0.5474	1	5	SLC22A7
Pathway	1269914	Sodium-coupled phosphate cotransporters	BioSystems: REACTOME	0.008806	1	0.1015	0.5474	1	5	SLC34A1
Pathway	1269907	SLC-mediated transmembrane transport	BioSystems: REACTOME	0.0135	1	0.1015	0.5474	3	287	SLC34A1,SLC22A7,SLC10A6
Pathway	1269923	Transport of glucose and other sugars, bile salts and organic acids, metal ions and amine compounds	BioSystems: REACTOME	0.01485	1	0.1015	0.5474	2	106	SLC22A7,SLC10A6
Pathway	PW:0000474	coagulation cascade	Pathway Ontology	0.0158	1	0.1015	0.5474	1	9	F12
Pathway	M17370	Role of Ran in mitotic spindle regulation	MSigDB C2 BIOCARTA (v6.0)	0.01754	1	0.1015	0.5474	1	10	KIF15
Pathway	1383072	TP53 Regulates Transcription of Genes Involved in G1 Cell Cycle Arrest	BioSystems: REACTOME	0.02274	1	0.1015	0.5474	1	13	E2F7
Pathway	SMP00286	Aminocaproic Acid Pathway	SMPDB	0.02792	1	0.1015	0.5474	1	16	F12
Pathway	SMP00288	Aprotinin Pathway	SMPDB	0.02792	1	0.1015	0.5474	1	16	F12
Pathway	SMP00283	Tenecteplase Pathway	SMPDB	0.02792	1	0.1015	0.5474	1	16	F12
Pathway	SMP00281	Anistreplase Pathway	SMPDB	0.02792	1	0.1015	0.5474	1	16	F12
Pathway	1269936	Organic cation/anion/zwitterion transport	BioSystems: REACTOME	0.02792	1	0.1015	0.5474	1	16	SLC22A7
Pathway	SMP00282	Streptokinase Pathway	SMPDB	0.02792	1	0.1015	0.5474	1	16	F12
Pathway	SMP00280	Alteplase Pathway	SMPDB	0.02792	1	0.1015	0.5474	1	16	F12
Pathway	SMP00287	Tranexamic Acid Pathway	SMPDB	0.02792	1	0.1015	0.5474	1	16	F12
Pathway	SMP00284	Urokinase Pathway	SMPDB	0.02792	1	0.1015	0.5474	1	16	F12
Pathway	SMP00285	Reteplase Pathway	SMPDB	0.02792	1	0.1015	0.5474	1	16	F12
Pathway	P00026	Heterotrimeric G-protein signaling pathway-Gi alpha and Gs alpha mediated pathway	PantherDB	0.02845	1	0.1015	0.5474	2	150	RGS14,GRK6
Pathway	1269714	mRNA decay by 3' to 5' exoribonuclease	BioSystems: REACTOME	0.02964	1	0.1015	0.5474	1	17	EXOSC7
Pathway	SMP00277	Bivalirudin Pathway	SMPDB	0.02964	1	0.1015	0.5474	1	17	F12
Pathway	SMP00276	Argatroban Pathway	SMPDB	0.02964	1	0.1015	0.5474	1	17	F12
Pathway	SMP00279	Ximelagatran Pathway	SMPDB	0.02964	1	0.1015	0.5474	1	17	F12
Pathway	SMP00278	Lepirudin Pathway	SMPDB	0.02964	1	0.1015	0.5474	1	17	F12
Pathway	1269377	Factors involved in megakaryocyte development and platelet production	BioSystems: REACTOME	0.03095	1	0.1015	0.5474	2	157	RCOR1,KIF15
Pathway	1269727	Butyrate Response Factor 1 (BRF1) binds and destabilizes mRNA	BioSystems: REACTOME	0.03136	1	0.1015	0.5474	1	18	EXOSC7
Pathway	SMP00268	Warfarin Pathway	SMPDB	0.03136	1	0.1015	0.5474	1	18	F12
Pathway	SMP00271	Phenprocoumon Pathway	SMPDB	0.03136	1	0.1015	0.5474	1	18	F12
Pathway	1269728	Tristetraprolin (TTP, ZFP36) binds and destabilizes mRNA	BioSystems: REACTOME	0.03136	1	0.1015	0.5474	1	18	EXOSC7
Pathway	SMP00275	Ardeparin Pathway	SMPDB	0.03136	1	0.1015	0.5474	1	18	F12
Pathway	SMP00272	Enoxaparin Pathway	SMPDB	0.03136	1	0.1015	0.5474	1	18	F12
Pathway	SMP00273	Fondaparinux Pathway	SMPDB	0.03136	1	0.1015	0.5474	1	18	F12
Pathway	SMP00274	Heparin Pathway	SMPDB	0.03136	1	0.1015	0.5474	1	18	F12
Pathway	SMP00269	Acenocoumarol Pathway	SMPDB	0.03136	1	0.1015	0.5474	1	18	F12
Pathway	SMP00270	Dicumarol Pathway	SMPDB	0.03136	1	0.1015	0.5474	1	18	F12
Pathway	1269729	KSRP (KHSRP) binds and destabilizes mRNA	BioSystems: REACTOME	0.03307	1	0.1043	0.5625	1	19	EXOSC7
Pathway	1383068	TP53 Regulates Transcription of Genes Involved in Cytochrome C Release	BioSystems: REACTOME	0.03649	1	0.1122	0.6052	1	21	PRELID1
Pathway	1269370	Intrinsic Pathway of Fibrin Clot Formation	BioSystems: REACTOME	0.03819	1	0.1146	0.618	1	22	F12
Pathway	M15997	Intrinsic Prothrombin Activation Pathway	MSigDB C2 BIOCARTA (v6.0)	0.0399	1	0.1168	0.6302	1	23	F12
Pathway	P00031	Inflammation mediated by chemokine and cytokine signaling pathway	PantherDB	0.04424	1	0.1265	0.6825	2	191	GRK6,MYO3B
Pathway	138052	Ephrin B reverse signaling	BioSystems: Pathway Interaction Database	0.04668	1	0.1276	0.6881	1	27	PTPN13
Pathway	1268762	ATF4 activates genes	BioSystems: REACTOME	0.04668	1	0.1276	0.6881	1	27	EXOSC7
Transcription Factor Binding Site	V$HNF4_DR1_Q3	V$HNF4_DR1_Q3		8.942e-06	0.001529	0.001529	0.008749	6	210	LMAN2,EXOSC7,ZDHHC3,SLC34A1,PDLIM7,F12
Transcription Factor Binding Site	V$EVI1_04	V$EVI1_04		0.01148	1	0.4671	1	3	194	RTKN2,RCOR1,MYO3B
Transcription Factor Binding Site	V$HNF4_Q6	V$HNF4_Q6		0.01349	1	0.4671	1	3	206	EXOSC7,ZDHHC3,SLC22A7
Transcription Factor Binding Site	V$HNF4_01	V$HNF4_01		0.01476	1	0.4671	1	3	213	LMAN2,SLC34A1,PDLIM7
Transcription Factor Binding Site	V$HOXA3_01	V$HOXA3_01		0.02671	1	0.4671	1	1	11	GRK6
Transcription Factor Binding Site	WWTAAGGC_UNKNOWN	WWTAAGGC_UNKNOWN		0.03358	1	0.4671	1	2	118	PDLIM7,GRK6
Computational	M4051 MODULE_1	Ovary genes.	MSigDb: C4 - CM: Cancer Modules (v6.0)	0.009057	1	0.4651	1	4	368	MAGI1,PTPN13,DBN1,PDLIM7
Computational	M8806 MODULE_94	Signaling.	MSigDb: C4 - CM: Cancer Modules (v6.0)	0.009577	1	0.4651	1	4	374	PTPN13,GPR183,PDLIM7,F12
Computational	M17919 GNF2_TST	Neighborhood of TST	MSigDb: C4 - CGN: Cancer Gene Neighborhood (v6.0)	0.02335	1	0.4651	1	2	104	SLC22A7,F12
Computational	M10693 GNF2_GSTM1	Neighborhood of GSTM1	MSigDb: C4 - CGN: Cancer Gene Neighborhood (v6.0)	0.02549	1	0.4651	1	2	109	SLC22A7,F12
Computational	M132 GNF2_LCAT	Neighborhood of LCAT	MSigDb: C4 - CGN: Cancer Gene Neighborhood (v6.0)	0.03234	1	0.4651	1	2	124	SLC22A7,F12
Computational	M10542 MODULE_571	Genes in the cancer module 571.	MSigDb: C4 - CM: Cancer Modules (v6.0)	0.03385	1	0.4651	1	1	15	GPR18
Computational	M4842 MODULE_83	Genes in the cancer module 83.	MSigDb: C4 - CM: Cancer Modules (v6.0)	0.03547	1	0.4651	1	3	320	PRELID1,DNPH1,EXOSC7
Computational	M17013 MODULE_141	Genes in the cancer module 141.	MSigDb: C4 - CM: Cancer Modules (v6.0)	0.03607	1	0.4651	1	1	16	SLC34A1
Computational	M10917 GNF2_HPN	Neighborhood of HPN	MSigDb: C4 - CGN: Cancer Gene Neighborhood (v6.0)	0.03677	1	0.4651	1	2	133	SLC22A7,F12
Computational	M14108 GNF2_HPX	Neighborhood of HPX	MSigDb: C4 - CGN: Cancer Gene Neighborhood (v6.0)	0.03778	1	0.4651	1	2	135	SLC22A7,F12
Computational	M12507 MODULE_368	Peptide and AA transporters.	MSigDb: C4 - CM: Cancer Modules (v6.0)	0.04049	1	0.4651	1	1	18	SLC34A1
Computational	M10538 MODULE_162	Genes in the cancer module 162.	MSigDb: C4 - CM: Cancer Modules (v6.0)	0.04269	1	0.4651	1	1	19	SLC34A1
Computational	M16754 MODULE_218	Genes in the cancer module 218.	MSigDb: C4 - CM: Cancer Modules (v6.0)	0.04489	1	0.4651	1	1	20	SLC34A1
Disease	20090519:Newton-Cheh	Diastolic Blood Pressure	GWAS	0.001476	0.4974	0.04285	0.2742	2	30	RTKN2,ARID5B
Disease	C0342609	Hereditary oculoleptomeningeal amyloid angiopathy	DisGeNET BeFree	0.001907	0.6427	0.04285	0.2742	1	1	PTPN13
Disease	cv:C0015526	Factor XII deficiency disease	Clinical Variations	0.001907	0.6427	0.04285	0.2742	1	1	F12
Disease	cv:C2676786	Nephrolithiasis/osteoporosis, hypophosphatemic, 1	Clinical Variations	0.001907	0.6427	0.04285	0.2742	1	1	SLC34A1
Disease	cv:CN164591	Spastic paraplegia 49, autosomal recessive	Clinical Variations	0.001907	0.6427	0.04285	0.2742	1	1	TECPR2
Disease	C1960459	Hereditary angioedema with normal C1 esterase inhibitor activity	DisGeNET Curated	0.001907	0.6427	0.04285	0.2742	1	1	F12
Disease	C2931364	Thrombocytopenia Robin sequence	DisGeNET Curated	0.001907	0.6427	0.04285	0.2742	1	1	KIF15
Disease	cv:C3150652	Fanconi renotubular syndrome 2	Clinical Variations	0.001907	0.6427	0.04285	0.2742	1	1	SLC34A1
Disease	cv:C1857728	Hereditary angioneurotic edema with normal C1 esterase inhibitor activity	Clinical Variations	0.001907	0.6427	0.04285	0.2742	1	1	F12
Disease	C2676786	Nephrolithiasis-Osteoporosis, Hypophosphatemic, 1	DisGeNET Curated	0.001907	0.6427	0.04285	0.2742	1	1	SLC34A1
Disease	C3542549	SPASTIC PARAPLEGIA 49, AUTOSOMAL RECESSIVE	DisGeNET Curated	0.001907	0.6427	0.04285	0.2742	1	1	TECPR2
Disease	OMIN:612286	NEPHROLITHIASIS/OSTEOPOROSIS, HYPOPHOSPHATEMIC, 1	OMIM	0.001907	0.6427	0.04285	0.2742	1	1	SLC34A1
Disease	OMIN:613388	FANCONI RENOTUBULAR SYNDROME 2; FRTS2	OMIM	0.001907	0.6427	0.04285	0.2742	1	1	SLC34A1
Disease	OMIN:234000	FACTOR XII DEFICIENCY	OMIM	0.001907	0.6427	0.04285	0.2742	1	1	F12
Disease	OMIN:610618	ANGIOEDEMA, HEREDITARY, TYPE III; HAE III	OMIM	0.001907	0.6427	0.04285	0.2742	1	1	F12
Disease	C0272387	Hyperplasia of tonsils	DisGeNET BeFree	0.003804	1	0.05128	0.3281	1	2	PDLIM7
Disease	C0751718	Late Infantile Neuroaxonal Dystrophy	DisGeNET Curated	0.003804	1	0.05128	0.3281	1	2	TECPR2
Disease	C0278502	recurrent gastric cancer	DisGeNET BeFree	0.003804	1	0.05128	0.3281	1	2	PDLIM7
Disease	C4310232	Hypercalcemia, Infantile, 1	DisGeNET Curated	0.003804	1	0.05128	0.3281	1	2	SLC34A1
Disease	C0751716	Adult Neuroaxonal Dystrophy	DisGeNET Curated	0.003804	1	0.05128	0.3281	1	2	TECPR2
Disease	C0020639	Hypoproteinemia	DisGeNET BeFree	0.003804	1	0.05128	0.3281	1	2	ARID5B
Disease	C0475732	Hypercalcemia, Infantile	DisGeNET Curated	0.003804	1	0.05128	0.3281	1	2	SLC34A1
Disease	C0018078	Gonococcal urethritis	DisGeNET BeFree	0.003804	1	0.05128	0.3281	1	2	CUL9
Disease	C4310473	Hypercalcemia, infantile, 2	DisGeNET Curated	0.003804	1	0.05128	0.3281	1	2	SLC34A1
Disease	C0751717	Juvenile Neuroaxonal Dystrophy	DisGeNET Curated	0.003804	1	0.05128	0.3281	1	2	TECPR2
Disease	C0392525	Nephrolithiasis	DisGeNET Curated	0.005609	1	0.06625	0.4239	2	59	RGS14,SLC34A1
Disease	C2987397	Gastric Carcinoma with Lymphoid Stroma	DisGeNET BeFree	0.005701	1	0.06625	0.4239	1	3	PDLIM7
Disease	C0268080	Hypercalcemia, Idiopathic, of Infancy	DisGeNET Curated	0.005701	1	0.06625	0.4239	1	3	SLC34A1
Disease	C1112709	non-gonococcal urethritis (NGU)	DisGeNET BeFree	0.005701	1	0.06625	0.4239	1	3	CUL9
Disease	C0022650	Kidney Calculi	DisGeNET Curated	0.006178	1	0.06735	0.4309	2	62	RGS14,SLC34A1
Disease	C0796022	Lujan Fryns syndrome	DisGeNET Curated	0.007594	1	0.06735	0.4309	1	4	RCOR1
Disease	C0015526	Factor XII Deficiency	DisGeNET Curated	0.007594	1	0.06735	0.4309	1	4	F12
Disease	C1518004	Low Grade B-Cell Non-Hodgkin's Lymphoma	DisGeNET BeFree	0.007594	1	0.06735	0.4309	1	4	PDLIM7
Disease	C0338473	Neuroaxonal Dystrophies	DisGeNET Curated	0.007594	1	0.06735	0.4309	1	4	TECPR2
Disease	C0206186	Leukoplakia, Hairy	DisGeNET BeFree	0.007594	1	0.06735	0.4309	1	4	PDLIM7
Disease	C0342749	GLYCOGEN STORAGE DISEASE Ic	DisGeNET Curated	0.007594	1	0.06735	0.4309	1	4	SLC34A1
Disease	C0751605	X-Linked, Spastic Paraplegia, Hereditary	DisGeNET Curated	0.007594	1	0.06735	0.4309	1	4	TECPR2
Disease	C0334247	Squamous cell carcinoma, keratinizing	DisGeNET BeFree	0.007594	1	0.06735	0.4309	1	4	PDLIM7
Disease	C0400821	Colitis, Microscopic	DisGeNET BeFree	0.009484	1	0.07795	0.4988	1	5	MAGI1
Disease	C0268384	Familial Amyloid Neuropathy, Portuguese Type	DisGeNET Curated	0.009484	1	0.07795	0.4988	1	5	PTPN13
Disease	C0558916	Nasal and nasal-type NK/T-cell lymphoma	DisGeNET BeFree	0.009484	1	0.07795	0.4988	1	5	PDLIM7
Disease	C0009451	Communicating Hydrocephalus	DisGeNET Curated	0.01325	1	0.1039	0.6646	1	7	PTPN13
Disease	C1839730	Prieto X-linked mental retardation syndrome	DisGeNET BeFree	0.01325	1	0.1039	0.6646	1	7	KIF15
Disease	C1847973	Persistent Polyclonal B-Cell Lymphocytosis	DisGeNET Curated	0.01513	1	0.1159	0.7416	1	8	PDLIM7
Disease	C0751604	Hereditary X-Linked Recessive Spastic Paraplegia	DisGeNET Curated	0.01701	1	0.1246	0.7973	1	9	TECPR2
Disease	C1857395	De Toni-Debre-Fanconi Syndrome	DisGeNET Curated	0.01701	1	0.1246	0.7973	1	9	SLC34A1
Disease	C3495427	Fanconi-Bickel Syndrome	DisGeNET Curated	0.01888	1	0.1289	0.8247	1	10	SLC34A1
Disease	C0001429	Adenolymphoma	DisGeNET BeFree	0.01888	1	0.1289	0.8247	1	10	PDLIM7
Disease	C0334254	Lymphoepithelial carcinoma	DisGeNET BeFree	0.02075	1	0.1289	0.8247	1	11	PDLIM7
Disease	C0220769	FG syndrome	DisGeNET Curated	0.02075	1	0.1289	0.8247	1	11	RCOR1
Disease	C1857728	Hereditary Angioedema Type III	DisGeNET Curated	0.02075	1	0.1289	0.8247	1	11	F12
Disease	C0341703	Adult Fanconi syndrome	DisGeNET Curated	0.02075	1	0.1289	0.8247	1	11	SLC34A1
Disease	C0015624	Fanconi Syndrome	DisGeNET Curated	0.02075	1	0.1289	0.8247	1	11	SLC34A1
Disease	C0751603	Autosomal Recessive Hereditary Spastic Paraplegia	DisGeNET Curated	0.02261	1	0.1289	0.8247	1	12	TECPR2
Disease	C0040038	Thromboembolism	DisGeNET Curated	0.02261	1	0.1289	0.8247	1	12	F12
Disease	C0279584	Childhood B Acute Lymphoblastic Leukemia	DisGeNET BeFree	0.02261	1	0.1289	0.8247	1	12	ARID5B
Disease	C1333171	Primary Cutaneous Follicle Center Lymphoma	DisGeNET BeFree	0.02261	1	0.1289	0.8247	1	12	PDLIM7
Disease	C3887558	Hemophagocytic Syndrome	DisGeNET BeFree	0.02448	1	0.1289	0.8247	1	13	PDLIM7
Disease	C1332051	AIDS-Related Non-Hodgkin Lymphoma	DisGeNET BeFree	0.02448	1	0.1289	0.8247	1	13	PDLIM7
Disease	C0026141	Milk-Alkali Syndrome	DisGeNET Curated	0.02448	1	0.1289	0.8247	1	13	SLC34A1
Disease	C0751602	Hereditary Autosomal Dominant Spastic Paraplegia	DisGeNET Curated	0.02448	1	0.1289	0.8247	1	13	TECPR2
Disease	C1955906	Lymphoma, Extranodal NK-T-Cell	DisGeNET Curated	0.02448	1	0.1289	0.8247	1	13	PDLIM7
Disease	C0272278	Congenital thrombocytopenia	DisGeNET BeFree	0.02448	1	0.1289	0.8247	1	13	KIF15
Disease	C0376154	Skin callus	DisGeNET BeFree	0.02448	1	0.1289	0.8247	1	13	PDLIM7
Disease	C0206769	Nevi and Melanomas	DisGeNET Curated	0.02634	1	0.1325	0.8476	1	14	PDLIM7
Disease	C1401084	Ovarian Insufficiency	DisGeNET BeFree	0.02634	1	0.1325	0.8476	1	14	EXOSC7
Disease	C0029883	Otitis Media with Effusion	DisGeNET BeFree	0.02634	1	0.1325	0.8476	1	14	PDLIM7
Disease	C0742472	Central nervous system lymphoma	DisGeNET Curated	0.02819	1	0.1357	0.8684	1	15	PDLIM7
Disease	C0007762	Cerebellar Neoplasms	DisGeNET BeFree	0.02819	1	0.1357	0.8684	1	15	MXD3
Disease	C0270724	Infantile Neuroaxonal Dystrophy	DisGeNET Curated	0.02819	1	0.1357	0.8684	1	15	TECPR2
Disease	C0263420	Hyperkeratosis lenticularis perstans	DisGeNET BeFree	0.03004	1	0.1406	0.8998	1	16	PDLIM7
Disease	C0432487	Post-transplant lymphoproliferative disorder	DisGeNET BeFree	0.03004	1	0.1406	0.8998	1	16	PDLIM7
Disease	C0206735	Melanoma, Amelanotic	DisGeNET Curated	0.03189	1	0.1433	0.9169	1	17	PDLIM7
Disease	C1709781	Pyothorax-Associated Lymphoma	DisGeNET BeFree	0.03189	1	0.1433	0.9169	1	17	PDLIM7
Disease	C0403814	Congenital bilateral aplasia of vas deferens	DisGeNET Curated	0.03189	1	0.1433	0.9169	1	17	TGM4
Disease	C0392788	Nasal Type Extranodal NK/T-Cell Lymphoma	DisGeNET Curated	0.03374	1	0.1496	0.9572	1	18	PDLIM7
Disease	C0220597	Adult Hodgkin Lymphoma	DisGeNET Curated	0.03925	1	0.1674	1	1	21	PDLIM7
Disease	C3165106	Infiltrating duct carcinoma of female breast	DisGeNET Curated	0.03925	1	0.1674	1	1	21	GRK6
Disease	C0014522	Epidermodysplasia Verruciformis	DisGeNET Curated	0.03925	1	0.1674	1	1	21	PDLIM7
Disease	C0019243	Angioedemas, Hereditary	DisGeNET Curated	0.04291	1	0.1753	1	1	23	F12
Disease	C0002390	Extrinsic allergic alveolitis	DisGeNET Curated	0.04291	1	0.1753	1	1	23	CUL9
Disease	C0343751	Asymptomatic human immunodeficiency virus infection	DisGeNET BeFree	0.04291	1	0.1753	1	1	23	PDLIM7
Disease	C0014743	Erythema Nodosum	DisGeNET BeFree	0.04473	1	0.1753	1	1	24	MAGI1
Disease	C4023106	Obstructive azoospermia	DisGeNET BeFree	0.04473	1	0.1753	1	1	24	TGM4
Disease	C0018523	Hallervorden-Spatz Syndrome	DisGeNET Curated	0.04473	1	0.1753	1	1	24	TECPR2
Disease	C0206182	Lymphomatoid Papulosis	DisGeNET Curated	0.04473	1	0.1753	1	1	24	PDLIM7
Disease	C0747548	Pharyngeal Carcinoma	DisGeNET BeFree	0.04655	1	0.1783	1	1	25	PDLIM7
Disease	C0521857	Increased drug resistance	DisGeNET BeFree	0.04655	1	0.1783	1	1	25	PDLIM7
Disease	C3888194	MIXED LINEAGE LEUKEMIA	DisGeNET BeFree	0.04767	1	0.1788	1	2	184	PDLIM7,ARID5B
Disease	C0085090	Lymphoma, AIDS-Related	DisGeNET Curated	0.04837	1	0.1788	1	1	26	PDLIM7
Disease	C2350236	Idiopathic Interstitial Pneumonias	DisGeNET BeFree	0.04837	1	0.1788	1	1	26	RTKN2
Disease	C0010606	Adenoid Cystic Carcinoma	DisGeNET Curated	0.04954	1	0.1788	1	2	188	MAGI1,ARID5B

## Sheet: SuppTable3
trait1	trait2	PMID	Category	ethnicity	rg	se	z	p
Tnts	Hearing difficulty/problems: Yes	0	ukbb	European	0.5173	0.0407	12.7077	5.3557e-37
Tnts	Hearing difficulty/problems with background noise	0	ukbb	European	0.4285	0.0407	10.5296	6.308e-26
Tnts	Pain type(s) experienced in last month: Neck or shoulder pain	0	ukbb	European	0.4039	0.0464	8.7006	3.3021e-18
Tnts	Fed-up feelings	0	ukbb	European	0.3196	0.0388	8.2387	1.7413e-16
Tnts	Pain type(s) experienced in last month: None of the above	0	ukbb	European	-0.289	0.0365	-7.9161	2.4517e-15
Tnts	Seen doctor (GP) for nerves_ anxiety_ tension or depression	0	ukbb	European	0.2974	0.0387	7.6828	1.5571e-14
Tnts	Chest pain or discomfort	0	ukbb	European	0.315	0.0429	7.3479	2.0129e-13
Tnts	Miserableness	0	ukbb	European	0.3015	0.0413	7.3032	2.8095e-13
Tnts	Frequency of tiredness / lethargy in last 2 weeks	0	ukbb	European	0.2807	0.0388	7.2354	4.6408e-13
Tnts	Illness_ injury_ bereavement_ stress in last 2 years: None of the above	0	ukbb	European	-0.3747	0.0523	-7.1636	7.8575e-13
Tnts	Medication for pain relief_ constipation_ heartburn: None of the above	0	ukbb	European	-0.2503	0.0358	-7.0012	2.538e-12
Tnts	Pain type(s) experienced in last month: Back pain	0	ukbb	European	0.2899	0.0423	6.8466	7.561e-12
Tnts	Long-standing illness_ disability or infirmity	0	ukbb	European	0.2777	0.0407	6.8195	9.134e-12
Tnts	Mood swings	0	ukbb	European	0.2491	0.0367	6.7862	1.1511e-11
Tnts	Neuroticism score	0	ukbb	European	0.2575	0.0397	6.4847	8.8894e-11
Tnts	Number of self-reported non-cancer illnesses	0	ukbb	European	0.2629	0.0406	6.4816	9.0752e-11
Tnts	Taking other prescription medications	0	ukbb	European	0.2657	0.0424	6.2618	3.8057e-10
Tnts	Frequency of unenthusiasm / disinterest in last 2 weeks	0	ukbb	European	0.2988	0.0478	6.2481	4.1546e-10
Tnts	Frequency of depressed mood in last 2 weeks	0	ukbb	European	0.2779	0.0456	6.0911	1.1216e-09
Tnts	Illness_ injury_ bereavement_ stress in last 2 years: Financial difficulties	0	ukbb	European	0.3034	0.0503	6.0367	1.5726e-09
Tnts	Noisy workplace	0	ukbb	European	0.3271	0.0554	5.9071	3.4817e-09
Tnts	Hearing aid user	0	ukbb	European	0.4432	0.076	5.8319	5.4813e-09
Tnts	Loneliness_ isolation	0	ukbb	European	0.2445	0.0425	5.7601	8.4079e-09
Tnts	Medication for pain relief_ constipation_ heartburn: Paracetamol	0	ukbb	European	0.233	0.0412	5.654	1.5679e-08
Tnts	Types of physical activity in last 4 weeks: Other exercises (eg: swimming_ cycling_ keep fit_ bowling)	0	ukbb	European	-0.2214	0.0392	-5.6449	1.6525e-08
Tnts	Frequency of tenseness / restlessness in last 2 weeks	0	ukbb	European	0.2307	0.0411	5.6064	2.0663e-08
Tnts	Pain type(s) experienced in last month: Hip pain	0	ukbb	European	0.3038	0.0545	5.5704	2.5416e-08
Tnts	Job involves heavy manual or physical work	0	ukbb	European	0.2194	0.0395	5.5608	2.6856e-08
Tnts	Qualifications: College or University degree	0	ukbb	European	-0.172	0.0316	-5.4378	5.3936e-08
Tnts	Reproduciblity of spirometry measurement using ERS/ATS criteria	0	ukbb	European	0.4152	0.0772	5.3756	7.6318e-08
Tnts	Sleeplessness / insomnia	0	ukbb	European	0.1986	0.0373	5.3218	1.0277e-07
Tnts	Alcohol intake frequency.	0	ukbb	European	0.1936	0.0364	5.3179	1.0496e-07
Tnts	Nap during day	0	ukbb	European	0.1907	0.0368	5.1801	2.2182e-07
Tnts	Guilty feelings	0	ukbb	European	0.2281	0.0442	5.1592	2.4796e-07
Tnts	Number of treatments/medications taken	0	ukbb	European	0.2107	0.0413	5.0984	3.4252e-07
Tnts	Pain type(s) experienced in last month: Stomach or abdominal pain	0	ukbb	European	0.3075	0.0604	5.0927	3.5307e-07
Tnts	Time spent watching television (TV)	0	ukbb	European	0.1654	0.0332	4.9746	6.5382e-07
Tnts	Qualifications: NVQ or HND or HNC or equivalent	0	ukbb	European	0.3246	0.0675	4.8068	1.5333e-06
Tnts	Illness_ injury_ bereavement_ stress in last 2 years: Serious illness_ injury or assault to yourself	0	ukbb	European	0.3339	0.0697	4.7911	1.6583e-06
Tnts	Alcohol drinker status: Previous	0	ukbb	European	0.2902	0.061	4.7577	1.9577e-06
Tnts	Townsend deprivation index at recruitment	0	ukbb	European	0.2322	0.0494	4.6973	2.6363e-06
Tnts	Overall health rating	0	ukbb	European	0.1896	0.0404	4.6956	2.6584e-06
Tnts	Age completed full time education	0	ukbb	European	-0.1922	0.0414	-4.6471	3.3658e-06
Tnts	Wheeze or whistling in the chest in last year	0	ukbb	European	0.2145	0.0462	4.6412	3.4631e-06
Tnts	Neuroticism	27089181	personality	European	0.2431	0.0533	4.5596	5.1239e-06
Tnts	Subjective well being	27089181	psychiatric	European	-0.2561	0.057	-4.4906	7.1029e-06
Tnts	Suffer from nerves	0	ukbb	European	0.2198	0.0491	4.4804	7.4494e-06
Tnts	Years of schooling 2016	27225129	education	European	-0.1305	0.0294	-4.4341	9.2442e-06
Tnts	Age at first live birth	0	ukbb	European	-0.1937	0.0442	-4.3822	1.1751e-05
Tnts	Other serious medical condition/disability diagnosed by doctor	0	ukbb	European	0.2135	0.0487	4.3801	1.1864e-05
Tnts	Medication for pain relief_ constipation_ heartburn: Omeprazole (e.g. Zanprol)	0	ukbb	European	0.2684	0.0613	4.3796	1.1888e-05
Tnts	College completion	23722424	education	European	-0.2241	0.0513	-4.37	1.2423e-05
Tnts	Job involves mainly walking or standing	0	ukbb	European	0.178	0.0411	4.3298	1.4922e-05
Tnts	Ever depressed for a whole week	0	ukbb	European	0.2578	0.0597	4.3193	1.5653e-05
Tnts	Handedness (chirality/laterality): Use both right and left hands equally	0	ukbb	European	0.5796	0.1343	4.3141	1.6026e-05
Tnts	Seen a psychiatrist for nerves_ anxiety_ tension or depression	0	ukbb	European	0.2016	0.0474	4.2554	2.0871e-05
Tnts	Qualifications: None of the above	0	ukbb	European	0.1507	0.0358	4.2089	2.5666e-05
Tnts	Falls in the last year	0	ukbb	European	0.2019	0.0493	4.097	4.1847e-05
Tnts	Insomnia	27992416	sleeping	European	0.2266	0.0558	4.0612	4.8811e-05
Tnts	Depressive symptoms	27089181	psychiatric	European	0.2377	0.0587	4.0499	5.1246e-05
Tnts	Non-cancer illness code_ self-reported: depression	0	ukbb	European	0.2506	0.0621	4.0368	5.4181e-05

## Sheet: SuppTable4
SNP	CHR	BP	A1	BETA	SE	P_BOLT_LMM_INF
rs764244647	2	54709494	GA	-0.00738409	0.00149652	8e-07
rs7600596	2	54719121	A	-0.00716372	0.00143921	6.4e-07
rs57512859	3	105641962	C	-0.0143522	0.00279816	2.9e-07
rs16851797	3	105654143	G	-0.0145662	0.00277826	1.6e-07
rs73857922	3	105657507	G	-0.0142744	0.00277423	2.7e-07
rs114992092	3	105658804	G	-0.014478	0.00277888	1.9e-07
rs4320093	4	80806880	T	-0.0090263	0.00183411	8.6e-07
rs4320094	4	80806942	T	-0.00902273	0.00183423	8.7e-07
rs13115890	4	176202700	T	-0.0168383	0.00347261	1.2e-06
rs35262949	4	176205023	T	-0.0172836	0.00345075	5.5e-07
rs13138428	4	176206160	A	-0.0171327	0.00344664	6.7e-07
rs35730655	4	176209676	C	-0.0167289	0.00345641	1.3e-06
rs7694183	4	176213508	G	-0.0172202	0.00344477	5.8e-07
rs35651928	4	176214313	C	-0.0169777	0.00344856	8.5e-07
rs60843395	4	176219205	T	-0.0171838	0.00344412	6.1e-07
rs7684301	4	176220482	A	-0.0170063	0.00344712	8.1e-07
rs13128151	4	176222988	A	-0.0168883	0.00344233	9.3e-07
rs114387376	4	176225032	A	-0.0170683	0.00344627	7.3e-07
rs35908510	4	176228161	G	-0.0170183	0.00344627	7.9e-07
rs111770916	4	176232768	G	-0.0168936	0.00344662	9.5e-07
rs151186506	4	176232899	C	-0.0168911	0.00344934	9.7e-07
rs35110937	4	176241515	G	-0.0167569	0.00344273	1.1e-06
rs35790136	4	176244653	G	-0.0166968	0.00344148	1.2e-06
rs35484744	4	176244787	T	-0.016827	0.00344033	1e-06
rs35265357	4	176244976	G	-0.0166995	0.00344132	1.2e-06
rs36092741	4	176245077	C	-0.0167081	0.00344135	1.2e-06
rs35072581	4	176285726	C	-0.0169494	0.00348918	1.2e-06
4:176310931_AATAG_A	4	176310931	AATAG	-0.0164163	0.00333532	8.6e-07
rs34941862	4	176321573	A	-0.0166575	0.00344169	1.3e-06
rs3733969	5	112328377	A	-0.00706327	0.00144528	1e-06
rs4705743	5	112329578	A	-0.00710732	0.00144421	8.6e-07
rs12719155	5	112331091	G	-0.00710212	0.00144263	8.5e-07
rs10059599	5	112334142	T	-0.00721201	0.00141782	3.6e-07
rs4705530	5	112334857	C	-0.0072032	0.00141719	3.7e-07
rs61001108	5	112338862	A	-0.00721081	0.00141577	3.5e-07
rs386691220	5	112338864	T	-0.00719122	0.0014125	3.6e-07
rs2052484	5	112343544	G	-0.00740097	0.00150054	8.1e-07
rs3068845	5	112344173	C	-0.00734695	0.00152087	1.4e-06
rs4705746	5	112344965	C	-0.00722469	0.00141081	3e-07
rs9326869	5	112349070	T	-0.00708344	0.00144255	9.1e-07
rs2112452	5	112358493	G	-0.00715909	0.0014154	4.2e-07
5:112359745_CT_C	5	112359745	CT	-0.00720703	0.00141714	3.7e-07
rs3857433	5	112365572	G	-0.00713435	0.00143182	6.3e-07
rs4705751	5	112366538	G	-0.00713012	0.00143165	6.3e-07
rs2080897	5	112367594	A	-0.00712035	0.00143152	6.6e-07
rs2080896	5	112367785	A	-0.00671037	0.0014047	1.8e-06
rs4705532	5	112368049	A	-0.00715839	0.00143148	5.7e-07
rs7718810	5	112368300	C	-0.00718072	0.00143143	5.3e-07
rs2112453	5	112368522	G	-0.0067429	0.00140429	1.6e-06
rs150707498	7	146427449	A	0.0189329	0.00386758	9.8e-07
rs28810390	8	27738028	A	-0.0103749	0.00206477	5e-07
rs8020107	14	63318234	C	0.00618029	0.00124994	7.6e-07
14:103042287_CT_C	14	103042287	CT	0.00738304	0.00142673	2.3e-07
rs139542826	15	69617237	CT	0.00631005	0.00130325	1.3e-06
rs62025136	15	79840610	C	-0.0114169	0.00223029	3.1e-07
rs62025138	15	79842769	G	-0.0112014	0.0022276	4.9e-07
rs62025139	15	79845528	G	-0.0110023	0.00223151	8.2e-07
15:79850902_GC_G	15	79850902	GC	-0.0111568	0.00223246	5.8e-07
